# Supplementary material for: A Cluster-Randomized Controlled Trial to Reduce Diarrheal Disease and Dengue Entomological Risk Factors in Rural Primary Schools in Colombia
Source: PLoS Negl Trop Dis. 2016 Nov 7;10(11):e0005106. doi: 10.1371/journal.pntd.0005106 (PMC5098800; doi:10.1371/journal.pntd.0005106)
Supplement: S1 Dataset — (CSV) [file pntd.0005106.s004.csv]

ESCUELA	DIAS.OBSERVA	DiasDiarrhea	EpisodiosDiarrhea	Intervenci�n	TasaEpisodiosAnual	TasaDiasAnual	Municipio	DengueInterv	DiarrhInterv
AN02	3180	0	0	1.Dengue	0	0	A	1	0
AN03	9798	25	19	2.Diarrea	0.35874668299653	0.47203510920596	A	0	1
AN04	13549	9	3	1.Dengue	0.0409624326518562	0.122887297955569	A	1	0
AN05	4989	14	10	1.Dengue	0.370815794748447	0.519142112647825	A	1	0
AN06	3457	0	0	4.Control	0	0	A	0	0
AN07	8176	12	8	1.Dengue	0.181017612524462	0.271526418786693	A	1	0
AN09	4436	4	2	2.Diarrea	0.0834084761045987	0.166816952209197	A	0	1
AN10	1859	6	3	2.Diarrea	0.298547606239914	0.597095212479828	A	0	1
AN11	4857	2	2	1.Dengue	0.0761787111385629	0.0761787111385629	A	1	0
AN12	6429	2	1	3.Denguediarrea	0.028775859387152	0.0575517187743039	A	1	1
AN13	5919	1	1	3.Denguediarrea	0.0312552796080419	0.0312552796080419	A	1	1
AN14	3972	3	1	3.Denguediarrea	0.0465760322255791	0.139728096676737	A	1	1
AN15	10748	4	4	4.Control	0.0688500186081131	0.0688500186081131	A	0	0
AN16	6456	4	2	4.Control	0.0573110285006196	0.114622057001239	A	0	0
AN17	4165	20	11	3.Denguediarrea	0.48859543817527	0.888355342136855	A	1	1
AN18	14333	12	7	2.Diarrea	0.0903509383939161	0.154887322960999	A	0	1
AN19	9739	25	14	4.Control	0.265941061710648	0.474894753054728	A	0	0
LM02	15926	5	5	4.Control	0.0580811252040688	0.0580811252040688	M	0	0
LM03	4860	0	0	1.Dengue	0	0	M	1	0
LM05	6468	7	5	1.Dengue	0.143011750154607	0.20021645021645	M	1	0
LM06	4969	8	5	1.Dengue	0.186154155765748	0.297846649225196	M	1	0
LM07	2528	2	2	1.Dengue	0.146360759493671	0.146360759493671	M	1	0
LM08	3516	15	1	4.Control	0.0526166097838453	0.789249146757679	M	0	0
LM10	10412	1	1	4.Control	0.0177679600461007	0.0177679600461007	M	0	0
LM12	15373	18	13	4.Control	0.156443114551486	0.216613543225135	M	0	0
LM13	7970	10	3	2.Diarrea	0.0696361355081556	0.232120451693852	M	0	1
LM14	9826	3	2	1.Dengue	0.0376552004884999	0.0564828007327498	M	1	0
LM15	15746	7	5	3.Denguediarrea	0.0587450781150768	0.0822431093611076	M	1	1
LM16	22440	12	7	3.Denguediarrea	0.0577094474153298	0.0989304812834225	M	1	1
LM17	4901	0	0	2.Diarrea	0	0	M	0	1
LM18	3221	17	4	3.Denguediarrea	0.229742316050916	0.976404843216392	M	1	1
LM19	4258	9	3	3.Denguediarrea	0.130342883983091	0.391028651949272	M	1	1
LM20	35397	23	13	2.Diarrea	0.0679436110404837	0.120207927225471	M	0	1
LM21	3705	2	2	2.Diarrea	0.0998650472334683	0.0998650472334683	M	0	1
