# Supplementary material for: A Cluster-Randomized Controlled Trial to Reduce Diarrheal Disease and Dengue Entomological Risk Factors in Rural Primary Schools in Colombia
Source: PLoS Negl Trop Dis. 2016 Nov 7;10(11):e0005106. doi: 10.1371/journal.pntd.0005106 (PMC5098800; doi:10.1371/journal.pntd.0005106)
Supplement: S2 Dataset — (CSV) [file pntd.0005106.s005.csv]

variable name	description
ESCUELA	four character school code
DIAS.OBSERVA	number of person-days of observation
DiasDiarrhea	days absence due to diarrhoea
EpisodiosDiarrhea	episodes of absence due to diarrhoea
Intervenci�n	trial arm (character string prefixed by number)
TasaEpisodiosAnual	rate of diarrhoea absence episodes per school year of 185 days
TasaDiasAnual	rate of diarrhoea absence days per school year of 185 days
Municipio	single letter code for municipio (A or M)
DengueInterv	binary variable indicating whether received dengue interventions (code 1) or not (code 0)
DiarrhInterv	binary variable indicating whether received diarrhoea interventions (code 1) or not (code 0)
