# Supplementary material for: A Cluster-Randomized Controlled Trial to Reduce Diarrheal Disease and Dengue Entomological Risk Factors in Rural Primary Schools in Colombia
Source: PLoS Negl Trop Dis. 2016 Nov 7;10(11):e0005106. doi: 10.1371/journal.pntd.0005106 (PMC5098800; doi:10.1371/journal.pntd.0005106)
Supplement: S5 Dataset — (CSV) [file pntd.0005106.s008.csv]

C�digo_Escuela	DepositosPositivosInterv	AlgunoDepositoPositivoInterv	PupasInterv	denomInterv	Intervenci�n	DepositosPositivosBaseline	AlgunoDepositoPositivoBaseline	denomBaseline	DenomPersonasMidpoint	DengueInterv	DiarrhInterv	BIInterv	BIBaseline	SIInterv	SIBaseline	PPInterv	Municipio
AN02	0	0	0	3	1.Dengue	0	0	2	17	1	0	0	0	0	0	0	A
AN03	0	0	0	4	2.Diarrea	0	0	2	32	0	1	0	0	0	0	0	A
AN04	1	1	0	3	1.Dengue	0	0	2	45	1	0	33.3333333333333	0	33.3333333333333	0	0	A
AN05	0	0	0	4	1.Dengue	0	0	2	17	1	0	0	0	0	0	0	A
AN06	0	0	0	4	4.Control	0	0	2	15	0	0	0	0	0	0	0	A
AN07	0	0	0	4	1.Dengue	1	1	2	28	1	0	0	50	0	50	0	A
AN09	6	3	56	4	2.Diarrea	0	0	2	16	0	1	150	0	75	0	0.875	A
AN10	0	0	0	4	2.Diarrea	1	1	2	9	0	1	0	50	0	50	0	A
AN11	0	0	0	4	1.Dengue	0	0	2	15	1	0	0	0	0	0	0	A
AN12	0	0	0	4	3.Denguediarrea	0	0	1	26	1	1	0	0	0	0	0	A
AN13	0	0	0	3	3.Denguediarrea	0	0	2	24	1	1	0	0	0	0	0	A
AN14	0	0	0	4	3.Denguediarrea	0	0	2	13	1	1	0	0	0	0	0	A
AN15	3	2	0	4	4.Control	0	0	2	37	0	0	75	0	50	0	0	A
AN16	5	2	95	4	4.Control	0	0	2	18	0	0	125	0	50	0	1.31944444444444	A
AN17	0	0	0	4	3.Denguediarrea	1	1	2	21	1	1	0	50	0	50	0	A
AN18	5	3	2	4	2.Diarrea	3	1	2	54	0	1	125	150	75	50	0.00925925925925926	A
AN19	1	1	0	4	4.Control	1	1	2	33	0	0	25	50	25	50	0	A
LM02	0	0	0	4	4.Control	0	0	2	57	0	0	0	0	0	0	0	M
LM03	0	0	0	4	1.Dengue	0	0	2	20	1	0	0	0	0	0	0	M
LM05	1	1	3	4	1.Dengue	2	1	2	25	1	0	25	100	25	50	0.03	M
LM06	0	0	0	4	1.Dengue	0	0	2	19	1	0	0	0	0	0	0	M
LM07	2	2	10	4	1.Dengue	1	1	2	10	1	0	50	50	50	50	0.25	M
LM08	6	4	8	4	4.Control	5	2	2	11	0	0	150	250	100	100	0.181818181818182	M
LM10	0	0	0	4	4.Control	0	0	2	34	0	0	0	0	0	0	0	M
LM12	0	0	0	4	4.Control	0	0	2	43	0	0	0	0	0	0	0	M
LM13	0	0	0	4	2.Diarrea	0	0	2	26	0	1	0	0	0	0	0	M
LM14	0	0	0	4	1.Dengue	0	0	2	38	1	0	0	0	0	0	0	M
LM15	0	0	0	4	3.Denguediarrea	4	2	2	46	1	1	0	200	0	100	0	M
LM16	1	1	0	4	3.Denguediarrea	0	0	2	76	1	1	25	0	25	0	0	M
LM17	0	0	0	4	2.Diarrea	0	0	2	14	0	1	0	0	0	0	0	M
LM18	0	0	0	4	3.Denguediarrea	2	2	2	15	1	1	0	100	0	100	0	M
LM19	1	1	15	4	3.Denguediarrea	0	0	2	17	1	1	25	0	25	0	0.220588235294118	M
LM20	1	1	1	4	2.Diarrea	0	0	2	126	0	1	25	0	25	0	0.00198412698412698	M
LM21	0	0	0	4	2.Diarrea	0	0	2	22	0	1	0	0	0	0	0	M
