# Supplementary material for: A Cluster-Randomized Controlled Trial to Reduce Diarrheal Disease and Dengue Entomological Risk Factors in Rural Primary Schools in Colombia
Source: PLoS Negl Trop Dis. 2016 Nov 7;10(11):e0005106. doi: 10.1371/journal.pntd.0005106 (PMC5098800; doi:10.1371/journal.pntd.0005106)
Supplement: S6 Dataset — (CSV) [file pntd.0005106.s009.csv]

variable name	description
C�digo_Escuela	four character school code
DepositosPositivosInterv	number of positive containers (intervention period)
AlgunoDepositoPositivoInterv	number of surveys in which at least one container was positive (intervention period)
PupasInterv	number of pupae found (intervention period)
denomInterv	number of surveys carried out (intervention period)
Intervenci�n	trial arm (character string prefixed by number)
DepositosPositivosBaseline	number of positive containers (baseline period)
AlgunoDepositoPositivoBaseline	number of surveys in which at least one container was positive (intervention period)
denomBaseline	number of surveys carried out (intervention period)
DenomPersonasMidpoint	number of people in the school (number of pupils at midpoint of study, plus number of teachers, plus 1 for additional staff)
DengueInterv	binary variable indicating whether received dengue interventions (code 1) or not (code 0)
DiarrhInterv	binary variable indicating whether received diarrhoea interventions (code 1) or not (code 0)
BIInterv	Breteau Index (intervention period)
BIBaseline	Breteau Index (baseline period)
SIInterv	School Index (intervention period)
SIBaseline	School Index (baseline period)
PPInterv	Pupae per Person (intervention period)
Municipio	municipio (character string prefixed by number)
