# Supplementary material for: A Cluster-Randomized Controlled Trial to Reduce Diarrheal Disease and Dengue Entomological Risk Factors in Rural Primary Schools in Colombia
Source: PLoS Negl Trop Dis. 2016 Nov 7;10(11):e0005106. doi: 10.1371/journal.pntd.0005106 (PMC5098800; doi:10.1371/journal.pntd.0005106)
Supplement: S7 Dataset — (CSV) [file pntd.0005106.s010.csv]

C�digo_Escuela	EcoliUFCInterv	Municipio	Intervenci�n	EcoliUFCBaseline	EcoliUFC2012	EcoliUFC2013	DengueInterv	DiarrhInterv
AN02	0.0881822434633168	2.Anapoima	1.Dengue	NA	0	0.116123174033904	1	0
AN03	1.6744211142181	2.Anapoima	2.Diarrea	3.28774723028891	4.44713035506216	0.43518888788449	0	1
AN04	16.2410081379256	2.Anapoima	1.Dengue	10100	19.976176963403	15.3015978979987	1	0
AN05	1.67655302950862	2.Anapoima	1.Dengue	0	0	3.69791236070546	1	0
AN06	1.52733770072666	2.Anapoima	4.Control	1	0.821160286837872	1.977287870762	0	0
AN07	14.6362001067818	2.Anapoima	1.Dengue	200.007462548036	23.4318865351926	11.116400756852	1	0
AN09	2.54461348737981	2.Anapoima	2.Diarrea	0	4.73991758987831	1.18893121341507	0	1
AN10	3.10936471769657	2.Anapoima	2.Diarrea	98.9199679743744	6.10674323575352	1.37617679756498	0	1
AN11	19.2357922241719	2.Anapoima	1.Dengue	20.6166367027172	46.0979639037024	10.522116557346	1	0
AN12	0.0849639136436371	2.Anapoima	3.Denguediarrea	27.5743971533842	0.0905077326652577	0.0800597388923061	1	1
AN13	3.47858521528641	2.Anapoima	3.Denguediarrea	67.6658576004116	5.51363704020973	1.45950948584936	1	1
AN14	5.18859078136942	2.Anapoima	3.Denguediarrea	8.53939201416945	2.04173141785488	11.5910708731345	1	1
AN15	1.28445634821672	2.Anapoima	4.Control	10	9.02515492518783	0.0905077326652577	0	0
AN16	2.11281097783006	2.Anapoima	4.Control	0.414213562373095	4.63386305474199	1.18052277616707	0	0
AN17	0.24899132937904	2.Anapoima	3.Denguediarrea	0	0.200936955176003	0.291708342090747	1	1
AN18	0.0849639136436371	2.Anapoima	2.Diarrea	42.3928197045714	0	0.134312522195463	0	1
AN19	14.6241768411044	2.Anapoima	4.Control	1	16.1227688794181	13.5869505001952	0	0
LM02	1.48836833857837	1.La Mesa	4.Control	0.414213562373095	3.14082457965587	0.495348781221221	0	0
LM03	48.0808654872423	1.La Mesa	1.Dengue	58.0632282041176	22.8491517037057	112.917742007946	1	0
LM05	1.63603699778963	1.La Mesa	1.Dengue	0.732050807568877	1.04767251107922	2.39345819027159	1	0
LM06	49.8512490542186	1.La Mesa	1.Dengue	10100	100.844806189765	20.3429795623407	1	0
LM07	11.5854371210145	1.La Mesa	1.Dengue	73.5318723768564	26.6325901987352	2.17797182781127	1	0
LM08	6.30768432464651	1.La Mesa	4.Control	106.912001186152	22.3187618662511	1.88827945807865	0	0
LM10	13.5468727487247	1.La Mesa	4.Control	14.7888935459362	26.5664958684651	5.20326604421404	0	0
LM12	68.889178444817	1.La Mesa	4.Control	120	285.074016074668	9.6737894544933	0	0
LM13	1.67062827159095	1.La Mesa	2.Diarrea	160	2.94437263618011	0.430969081105256	0	1
LM14	45.5682156603239	1.La Mesa	1.Dengue	10100	84.7541220092989	24.2885652488084	1	0
LM15	4.1691089750489	1.La Mesa	3.Denguediarrea	7.10283901904389	2.67162644161455	7.06380555697408	1	1
LM16	1.69055804751413	1.La Mesa	3.Denguediarrea	18.6730165585091	0.668279857731832	3.64589272372405	1	1
LM17	1.19359460375682	1.La Mesa	2.Diarrea	3.58257569495584	1.71308541656561	0.681792830507429	0	1
LM18	5.3988768641718	1.La Mesa	3.Denguediarrea	26.3679074048691	3.16016764610381	11.2065556157337	1	1
LM19	21.3983024129685	1.La Mesa	3.Denguediarrea	51.1757945617598	121.592044805828	0.475773161594552	1	1
LM20	0.637101110865276	1.La Mesa	2.Diarrea	0.259921049894873	0.703807778803232	0.555158536763463	0	1
LM21	0.605747933565743	1.La Mesa	2.Diarrea	0	1.38273191333927	0	0	1
