# Supplementary material for: A Cluster-Randomized Controlled Trial to Reduce Diarrheal Disease and Dengue Entomological Risk Factors in Rural Primary Schools in Colombia
Source: PLoS Negl Trop Dis. 2016 Nov 7;10(11):e0005106. doi: 10.1371/journal.pntd.0005106 (PMC5098800; doi:10.1371/journal.pntd.0005106)
Supplement: S8 Dataset — (CSV) [file pntd.0005106.s011.csv]

variable name	description
C�digo_Escuela	four character school code
EcoliUFCInterv	Williams mean E coli CFU during intervention period
Municipio	municipio (character string prefixed by number)
Intervenci�n	trial arm (character string prefixed by number)
EcoliUFCBaseline	Williams mean E coli CFU during baseline period
EcoliUFC2012	Williams mean E coli CFU in 2012
EcoliUFC2013	Williams mean E coli CFU in 2013
DengueInterv	binary variable indicating whether received dengue interventions (code 1) or not (code 0)
DiarrhInterv	binary variable indicating whether received diarrhoea interventions (code 1) or not (code 0)
