# Supplementary material for: A Cluster-Randomized Controlled Trial to Reduce Diarrheal Disease and Dengue Entomological Risk Factors in Rural Primary Schools in Colombia
Source: PLoS Negl Trop Dis. 2016 Nov 7;10(11):e0005106. doi: 10.1371/journal.pntd.0005106 (PMC5098800; doi:10.1371/journal.pntd.0005106)
Supplement: S9 Dataset — (XLSX) [file pntd.0005106.s012.xlsx]

## Sheet: Adult mosquito data
CONTEO	Intervención	Municipio	Estación	Fecha_muestreo	Código_Muestra	Código_Escuela	Ubicación	Tiempo_muestreo	Sitio_Muestreo	Total_hembras_Aedes_aeg	A	B	C	D	E	F	Total_machos_Aedes_aeg	Otros_géneros/especies_encontradas	Total_hembras_otro_gen/sp	Total_Machos_otro_gen/sp	H_Aedes fluviatilis	H_Li durhamii	H_Culex coronator	H_Culex quinquefasciatus	H_Culex corniger	H_Culex nigripalpus	H_Culex sp	H_Anopheles pseudopunctipennis	H_Aedes angustivittatus	H_Haemagogus sp	H_Haemagogus equinus	H_Trichoprosopon sp	H_Trichoprosopon lampropus	H_Wyeomyia_sp	H_Psorophora albipes	M_Aedes fluviatilis	M_ Li durhamii	Psorophora albipes	M_Culex quinquefasciatus	M_Culex coronator	M_Culex corniger	M_Culex nigripalpus	M_Culex sp	M_Toxorhynchites sp	M_Anopheles sp	M_Ae angustivittatus	M_Haemagogus sp	M_Haemagogus equinus	M_Anopheles pseudopuctipennis
1	4.Control	1.La Mesa	1.Seca	2011-08-22	LM12101	LM12	Intra	10	1. Salón de clase	0	0	0	0	0	0	0	0	Culex Quinquefasciatus	1	0	0	0	0	1	0	0	0	0	0	0	0	0	0	0	0	0	0	0	0	0	0	0	0	0	0	0	0	0	0
1	4.Control	1.La Mesa	1.Seca	2011-08-22	LM12102	LM12	Intra	10	1. Salón de clase	0	0	0	0	0	0	0	0	Ninguna	0	0	0	0	0	0	0	0	0	0	0	0	0	0	0	0	0	0	0	0	0	0	0	0	0	0	0	0	0	0	0
1	4.Control	1.La Mesa	1.Seca	2011-08-22	LM12103	LM12	Peri	10	1. Salón de clase	0	0	0	0	0	0	0	0	Ninguna	0	0	0	0	0	0	0	0	0	0	0	0	0	0	0	0	0	0	0	0	0	0	0	0	0	0	0	0	0	0	0
1	4.Control	1.La Mesa	1.Seca	2011-08-22	LM12104	LM12	Intra	10	1. Salón de clase	0	0	0	0	0	0	0	0	Culex Quinquefasciatus	1	0	0	0	0	1	0	0	0	0	0	0	0	0	0	0	0	0	0	0	0	0	0	0	0	0	0	0	0	0	0
1	4.Control	1.La Mesa	1.Seca	2011-08-22	LM12301	LM12	Intra	10	3. Alcoba	0	0	0	0	0	0	0	0	Culex Quinquefasciatus	3	0	0	0	0	3	0	0	0	0	0	0	0	0	0	0	0	0	0	0	0	0	0	0	0	0	0	0	0	0	0
1	4.Control	1.La Mesa	1.Seca	2011-08-22	LM12302	LM12	Intra	10	3. Alcoba	0	0	0	0	0	0	0	0	Culex Quinquefasciatus	9	1	0	0	0	9	0	0	0	0	0	0	0	0	0	0	0	0	0	0	1	0	0	0	0	0	0	0	0	0	0
1	4.Control	1.La Mesa	1.Seca	2011-08-22	LM12500	LM12	Intra	10	5. Baño	0	0	0	0	0	0	0	0	Culex Quinquefasciatus	5	0	0	0	0	5	0	0	0	0	0	0	0	0	0	0	0	0	0	0	0	0	0	0	0	0	0	0	0	0	0
1	4.Control	1.La Mesa	1.Seca	2011-08-22	LM12500APTO	LM12	Intra	10	5. Baño	0	0	0	0	0	0	0	0	Ninguna	0	0	0	0	0	0	0	0	0	0	0	0	0	0	0	0	0	0	0	0	0	0	0	0	0	0	0	0	0	0	0
1	4.Control	1.La Mesa	1.Seca	2011-08-22	LM12601	LM12	Intra	10	6. Cocina	0	0	0	0	0	0	0	0	Culex Quinquefasciatus	0	1	0	0	0	0	0	0	0	0	0	0	0	0	0	0	0	0	0	0	1	0	0	0	0	0	0	0	0	0	0
1	4.Control	1.La Mesa	1.Seca	2011-08-22	LM12602	LM12	Intra	10	6. Cocina	0	0	0	0	0	0	0	0	Culex Quinquefasciatus	1	0	0	0	0	1	0	0	0	0	0	0	0	0	0	0	0	0	0	0	0	0	0	0	0	0	0	0	0	0	0
1	4.Control	1.La Mesa	1.Seca	2011-08-22	LM12901	LM12	Peri	10	9. Patio	0	0	0	0	0	0	0	0	Culex Quinquefasciatus	9	1	0	0	0	9	0	0	0	0	0	0	0	0	0	0	0	0	0	0	1	0	0	0	0	0	0	0	0	0	0
1	4.Control	1.La Mesa	1.Seca	2011-08-23	LM02101	LM02	Intra	10	1. Salón de clase	0	0	0	0	0	0	0	0	Ninguna	0	0	0	0	0	0	0	0	0	0	0	0	0	0	0	0	0	0	0	0	0	0	0	0	0	0	0	0	0	0	0
1	4.Control	1.La Mesa	1.Seca	2011-08-23	LM02102	LM02	Intra	10	1. Salón de clase	0	0	0	0	0	0	0	0	Ninguna	0	0	0	0	0	0	0	0	0	0	0	0	0	0	0	0	0	0	0	0	0	0	0	0	0	0	0	0	0	0	0
1	4.Control	1.La Mesa	1.Seca	2011-08-23	LM02103	LM02	Intra	10	1. Salón de clase	0	0	0	0	0	0	0	0	Ninguna	0	0	0	0	0	0	0	0	0	0	0	0	0	0	0	0	0	0	0	0	0	0	0	0	0	0	0	0	0	0	0
1	4.Control	1.La Mesa	1.Seca	2011-08-23	LM02104	LM02	Intra	10	1. Salón de clase	0	0	0	0	0	0	0	0	Ninguna	0	0	0	0	0	0	0	0	0	0	0	0	0	0	0	0	0	0	0	0	0	0	0	0	0	0	0	0	0	0	0
1	4.Control	1.La Mesa	1.Seca	2011-08-23	LM02201	LM02	Intra	10	2. Comedor	0	0	0	0	0	0	0	0	Ninguna	0	0	0	0	0	0	0	0	0	0	0	0	0	0	0	0	0	0	0	0	0	0	0	0	0	0	0	0	0	0	0
1	4.Control	1.La Mesa	1.Seca	2011-08-23	LM02500	LM02	Intra	10	5. Baño	0	0	0	0	0	0	0	0	Ninguna	0	0	0	0	0	0	0	0	0	0	0	0	0	0	0	0	0	0	0	0	0	0	0	0	0	0	0	0	0		0
1	4.Control	1.La Mesa	1.Seca	2011-08-24	LM10101	LM10	Intra	10	1. Salón de clase	0	0	0	0	0	0	0	0	Culex Quinquefasciatus	0	3	0	0	0	0	0	0	0	0	0	0	0	0	0	0	0	0	0	0	3	0	0	0	0	0	0	0	0	0	0
1	4.Control	1.La Mesa	1.Seca	2011-08-24	LM10102	LM10	Intra	10	1. Salón de clase	0	0	0	0	0	0	0	0	Culex Quinquefasciatus	1	1	0	0	0	1	0	0	0	0	0	0	0	0	0	0	0	0	0	0	1	0	0	0	0	0	0	0	0	0	0
1	4.Control	1.La Mesa	1.Seca	2011-08-24	LM10103	LM10	Intra	10	1. Salón de clase	0	0	0	0	0	0	0	0	Culex Quinquefasciatus	5	19	0	0	0	5	0	0	0	0	0	0	0	0	0	0	0	0	0	0	19	0	0	0	0	0	0	0	0	0	0
1	4.Control	1.La Mesa	1.Seca	2011-08-24	LM10201	LM10	Intra	10	2. Comedor	0	0	0	0	0	0	0	0	Culex Quinquefasciatus	1	1	0	0	0	1	0	0	0	0	0	0	0	0	0	0	0	0	0	0	1	0	0	0	0	0	0	0	0	0	0
1	4.Control	1.La Mesa	1.Seca	2011-08-24	LM10301	LM10	Intra	10	3. Alcoba	0	0	0	0	0	0	0	0	Culex Quinquefasciatus	4	4	0	0	0	4	0	0	0	0	0	0	0	0	0	0	0	0	0	0	4	0	0	0	0	0	0	0	0	0	0
1	4.Control	1.La Mesa	1.Seca	2011-08-24	LM10500	LM10	Intra	10	5. Baño	0	0	0	0	0	0	0	0	Culex Quinquefasciatus	2	0	0	0	0	2	0	0	0	0	0	0	0	0	0	0	0	0	0	0	0	0	0	0	0	0	0	0	0	0	0
1	4.Control	1.La Mesa	1.Seca	2011-08-24	LM10601	LM10	Intra	10	6. Cocina	0	0	0	0	0	0	0	0	Culex Quinquefasciatus	1	6	0	0	0	1	0	0	0	0	0	0	0	0	0	0	0	0	0	0	6	0	0	0	0	0	0	0	0	0	0
1	4.Control	1.La Mesa	1.Seca	2011-08-24	LM10801	LM10	Intra	10	8. Otro (especifique)	0	0	0	0	0	0	0	0	Culex Quinquefasciatus	2	1	0	0	0	2	0	0	0	0	0	0	0	0	0	0	0	0	0	0	1	0	0	0	0	0	0	0	0	0	0
1	4.Control	1.La Mesa	1.Seca	2011-08-24	LM10802	LM10	Intra	10	8. Otro (especifique)	0	0	0	0	0	0	0	0	Culex Quinquefasciatus	0	1	0	0	0	0	0	0	0	0	0	0	0	0	0	0	0	0	0	0	1	0	0	0	0	0	0	0	0	0	0
1	4.Control	2.Anapoima	1.Seca	2011-08-26	AN16101	AN16	Intra	10	1. Salón de clase	0	0	0	0	0	0	0	0	Culex sp	3	0	0	0	0	0	0	0	3	0	0	0	0	0	0	0	0	0	0	0	0	0	0	0	0	0	0	0	0	0	0
1	4.Control	2.Anapoima	1.Seca	2011-08-26	AN16102	AN16	Intra	10	1. Salón de clase	0	0	0	0	0	0	0	0	Ninguna	0	0	0	0	0	0	0	0	0	0	0	0	0	0	0	0	0	0	0	0	0	0	0	0	0	0	0	0	0	0	0
1	4.Control	2.Anapoima	1.Seca	2011-08-26	AN16201	AN16	Intra	10	2. Comedor	0	0	0	0	0	0	0	1	Culex Quinquefasciatus, Ninguna	6	19	0	0	0	6	0	0	0	0	0	0	0	0	0	0	0	0	0	0	19	0	0	0	0	0	0	0	0	0	0
1	4.Control	2.Anapoima	1.Seca	2011-08-26	AN16301	AN16	Intra	10	3. Alcoba	7	2	3	2	0	0	0	0	Culex Quinquefasciatus	0	6	0	0	0	0	0	0	0	0	0	0	0	0	0	0	0	0	0	0	6	0	0	0	0	0	0	0	0	0	0
1	4.Control	2.Anapoima	1.Seca	2011-08-26	AN16500	AN16	Intra	10	5. Baño	0	0	0	0	0	0	0	0	Culex Quinquefasciatus, Culex sp	2	11	0	0	0	0	0	0	2	0	0	0	0	0	0	0	0	0	0	0	8	0	0	0	3	0	0	0	0	0	0
1	4.Control	2.Anapoima	1.Seca	2011-08-26	AN16601	AN16	Intra	10	6. Cocina	0	0	0	0	0	0	0	0	Culex Quinquefasciatus	1	1	0	0	0	1	0	0	0	0	0	0	0	0	0	0	0	0	0	0	1	0	0	0	0	0	0	0	0	0	0
1	4.Control	2.Anapoima	1.Seca	2011-08-30	AN06101	AN06	Intra	10	1. Salón de clase	0	0	0	0	0	0	0	0	Culex Quinquefasciatus	0	3	0	0	0	0	0	0	0	0	0	0	0	0	0	0	0	0	0	0	3	0	0	0	0	0	0	0	0	0	0
1	4.Control	2.Anapoima	1.Seca	2011-08-30	AN06102	AN06	Intra	10	1. Salón de clase	0	0	0	0	0	0	0	0	Culex Quinquefasciatus	0	1	0	0	0	0	0	0	0	0	0	0	0	0	0	0	0	0	0	0	1	0	0	0	0	0	0	0	0	0	0
1	4.Control	2.Anapoima	1.Seca	2011-08-30	AN06201	AN06	Intra	10	2. Comedor	0	0	0	0	0	0	0	0	Culex Quinquefasciatus	0	1	0	0	0	0	0	0	0	0	0	0	0	0	0	0	0	0	0	0	1	0	0	0	0	0	0	0	0	0	0
1	4.Control	2.Anapoima	1.Seca	2011-08-30	AN06500	AN06	Intra	10	5. Baño	0	0	0	0	0	0	0	0	Culex Quinquefasciatus	3	24	0	0	0	3	0	0	0	0	0	0	0	0	0	0	0	0	0	0	24	0	0	0	0	0	0	0	0	0	0
1	4.Control	2.Anapoima	1.Seca	2011-09-01	AN15101	AN15	Intra	10	1. Salón de clase	0	0	0	0	0	0	0	1	Culex Quinquefasciatus	0	3	0	0	0	0	0	0	0	0	0	0	0	0	0	0	0	0	0	0	3	0	0	0	0	0	0	0	0	0	0
1	4.Control	2.Anapoima	1.Seca	2011-09-01	AN15102	AN15	Intra	10	1. Salón de clase	2	1	1	0	0	0	0	5	Culex Quinquefasciatus	1	8	0	0	0	1	0	0	0	0	0	0	0	0	0	0	0	0	0	0	8	0	0	0	0	0	0	0	0	0	0
1	4.Control	2.Anapoima	1.Seca	2011-09-01	AN15103	AN15	Intra	10	1. Salón de clase	0	0	0	0	0	0	0	3	Culex Quinquefasciatus	1	7	0	0	0	1	0	0	0	0	0	0	0	0	0	0	0	0	0	0	7	0	0	0	0	0	0	0	0	0	0
1	4.Control	2.Anapoima	1.Seca	2011-09-01	AN15500	AN15	Intra	10	5. Baño	1	0	0	0	0	1	0	0	Culex Quinquefasciatus	0	3	0	0	0	0	0	0	0	0	0	0	0	0	0	0	0	0	0	0	3	0	0	0	0	0	0	0	0	0	0
1	4.Control	2.Anapoima	1.Seca	2011-09-01	AN15801	AN15	Intra	10	8. Otro (especifique)	0	0	0	0	0	0	0	0	Culex Quinquefasciatus	2	2	0	0	0	2	0	0	0	0	0	0	0	0	0	0	0	0	0	0	2	0	0	0	0	0	0	0	0	0	0
1	4.Control	2.Anapoima	1.Seca	2011-09-05	AN19101	AN19	Intra	10	1. Salón de clase	1	0	0	0	0	0	1	2	Culex Quinquefasciatus	0	1	0	0	0	0	0	0	0	0	0	0	0	0	0	0	0	0	0	0	1	0	0	0	0	0	0	0	0	0	0
1	4.Control	2.Anapoima	1.Seca	2011-09-05	AN19103	AN19	Intra	10	1. Salón de clase	0	0	0	0	0	0	0	0	Ninguna	0	0	0	0	0	0	0	0	0	0	0	0	0	0	0	0	0	0	0	0	0	0	0	0	0	0	0	0	0	0	0
1	4.Control	2.Anapoima	1.Seca	2011-09-05	AN19301	AN19	Intra	10	3. Alcoba	0	0	0	0	0	0	0	0	Ninguna	0	0	0	0	0	0	0	0	0	0	0	0	0	0	0	0	0	0	0	0	0	0	0	0	0	0	0	0	0	0	0
1	4.Control	2.Anapoima	1.Seca	2011-09-05	AN19500	AN19	Intra	10	5. Baño	0	0	0	0	0	0	0	1	Culex Quinquefasciatus	4	5	0	0	0	4	0	0	0	0	0	0	0	0	0	0	0	0	0	0	5	0	0	0	0	0	0	0	0	0	0
1	4.Control	2.Anapoima	1.Seca	2011-09-05	AN19601	AN19	Intra	10	6. Cocina	0	0	0	0	0	0	0	0	Ninguna	0	0	0	0	0	0	0	0	0	0	0	0	0	0	0	0	0	0	0	0	0	0	0	0	0	0	0	0	0	0	0
1	4.Control	2.Anapoima	1.Seca	2011-09-08	AN02101	AN02	Intra	10	1. Salón de clase	0	0	0	0	0	0	0	0	Culex Quinquefasciatus	3	7	0	0	0	3	0	0	0	0	0	0	0	0	0	0	0	0	0	0	7	0	0	0	0	0	0	0	0	0	0
1	4.Control	2.Anapoima	1.Seca	2011-09-08	AN02102	AN02	Intra	10	1. Salón de clase	0	0	0	0	0	0	0	0	Culex Quinquefasciatus	5	7	0	0	0	5	0	0	0	0	0	0	0	0	0	0	0	0	0	0	7	0	0	0	0	0	0	0	0	0	0
1	4.Control	2.Anapoima	1.Seca	2011-09-08	AN02201	AN02	Intra	10	2. Comedor	0	0	0	0	0	0	0	0	Culex Quinquefasciatus	3	5	0	0	0	3	0	0	0	0	0	0	0	0	0	0	0	0	0	0	5	0	0	0	0	0	0	0	0	0	0
1	4.Control	2.Anapoima	1.Seca	2011-09-08	AN02301	AN02	Intra	10	3. Alcoba	0	0	0	0	0	0	0	0	Culex Quinquefasciatus	6	2	0	0	0	6	0	0	0	0	0	0	0	0	0	0	0	0	0	0	2	0	0	0	0	0	0	0	0	0	0
1	4.Control	2.Anapoima	1.Seca	2011-09-08	AN02500	AN02	Intra	10	5. Baño	0	0	0	0	0	0	0	0	Culex Quinquefasciatus	5	8	0	0	0	5	0	0	0	0	0	0	0	0	0	0	0	0	0	0	8	0	0	0	0	0	0	0	0	0	0
1	4.Control	2.Anapoima	1.Seca	2011-09-08	AN02601	AN02	Intra	10	6. Cocina	0	0	0	0	0	0	0	0	Culex Quinquefasciatus	2	8	0	0	0	2	0	0	0	0	0	0	0	0	0	0	0	0	0	0	8	0	0	0	0	0	0	0	0	0	0
1	4.Control	2.Anapoima	1.Seca	2011-09-08	AN02602	AN02	Intra	10	6. Cocina	0	0	0	0	0	0	0	0	Ninguna	0	0	0	0	0	0	0	0	0	0	0	0	0	0	0	0	0	0	0	0	0	0	0	0	0	0	0	0	0	0	0
1	4.Control	1.La Mesa	1.Seca	2011-09-08	LM08101	LM08	Intra	10	1. Salón de clase	3	3	0	0	0	0	0	3	Anopheles pseudopunctipennis	1	0	0	0	0	0	0	0	0	1	0	0	0	0	0	0	0	0	0	0	0	0	0	0	0	0	0	0	0	0	0
1	4.Control	1.La Mesa	1.Seca	2011-09-08	LM08102	LM08	Intra	10	1. Salón de clase	0	0	0	0	0	0	0	0	Ninguna	0	0	0	0	0	0	0	0	0	0	0	0	0	0	0	0	0	0	0	0	0	0	0	0	0	0	0	0	0	0	0
1	4.Control	1.La Mesa	1.Seca	2011-09-08	LM08500	LM08	Intra	10	5. Baño	1	0	1	0	0	0	0	0	Culex Quinquefasciatus	0	1	0	0	0	0	0	0	0	0	0	0	0	0	0	0	0	0	0	0	1	0	0	0	0	0	0	0	0	0	0
1	4.Control	1.La Mesa	1.Seca	2011-09-08	LM08601	LM08	Intra	10	6. Cocina	0	0	0	0	0	0	0	2	Culex Quinquefasciatus	1	0	0	0	0	1	0	0	0	0	0	0	0	0	0	0	0	0	0	0	0	0	0	0	0	0	0	0	0	0	0
1	4.Control	2.Anapoima	2.Lluviosa	2011-10-18	AN15101	AN15	Intra	10	1. Salón de clase	0	0	0	0	0	0	0	1	Culex Quinquefasciatus	0	4	0	0	0	0	0	0	0	0	0	0	0	0	0	0	0	0	0	0	4	0	0	0	0	0	0	0	0	0	0
1	4.Control	2.Anapoima	2.Lluviosa	2011-10-18	AN15102	AN15	Intra	10	1. Salón de clase	0	0	0	0	0	0	0	0	Ninguna	0	0	0	0	0	0	0	0	0	0	0	0	0	0	0	0	0	0	0	0	0	0	0	0	0	0	0	0	0	0	0
1	4.Control	2.Anapoima	2.Lluviosa	2011-10-18	AN15103	AN15	Intra	10	1. Salón de clase	0	0	0	0	0	0	0	0	Culex Quinquefasciatus	1	5	0	0	0	1	0	0	0	0	0	0	0	0	0	0	0	0	0	0	5	0	0	0	0	0	0	0	0	0	0
1	4.Control	2.Anapoima	2.Lluviosa	2011-10-18	AN15104	AN15	Intra	10	1. Salón de clase	0	0	0	0	0	0	0	0	Culex Quinquefasciatus	2	7	0	0	0	2	0	0	0	0	0	0	0	0	0	0	0	0	0	0	7	0	0	0	0	0	0	0	0	0	0
1	4.Control	2.Anapoima	2.Lluviosa	2011-10-18	AN15201	AN15	Intra	10	2. Comedor	0	0	0	0	0	0	0	0	Ninguna	0	0	0	0	0	0	0	0	0	0	0	0	0	0	0	0	0	0	0	0	0	0	0	0	0	0	0	0	0	0	0
1	4.Control	2.Anapoima	2.Lluviosa	2011-10-18	AN15301	AN15	Intra	10	3. Alcoba	0	0	0	0	0	0	0	0	Ninguna	0	0	0	0	0	0	0	0	0	0	0	0	0	0	0	0	0	0	0	0	0	0	0	0	0	0	0	0	0	0	0
1	4.Control	2.Anapoima	2.Lluviosa	2011-10-18	AN15302	AN15	Intra	10	3. Alcoba	0	0	0	0	0	0	0	1	Culex Quinquefasciatus	0	1	0	0	0	0	0	0	0	0	0	0	0	0	0	0	0	0	0	0	1	0	0	0	0	0	0	0	0	0	0
1	4.Control	2.Anapoima	2.Lluviosa	2011-10-18	AN15500	AN15	Intra	10	5. Baño	0	0	0	0	0	0	0	0	Culex Quinquefasciatus	3	0	0	0	0	3	0	0	0	0	0	0	0	0	0	0	0	0	0	0	0	0	0	0	0	0	0	0	0	0	0
1	4.Control	2.Anapoima	2.Lluviosa	2011-10-18	AN15601	AN15	Intra	10	6. Cocina	0	0	0	0	0	0	0	0	Ninguna	0	0	0	0	0	0	0	0	0	0	0	0	0	0	0	0	0	0	0	0	0	0	0	0	0	0	0	0	0	0	0
1	4.Control	1.La Mesa	2.Lluviosa	2011-10-18	LM12101	LM12	Intra	10	1. Salón de clase	0	0	0	0	0	0	0	0	Culex Quinquefasciatus	1	1	0	0	0	1	0	0	0	0	0	0	0	0	0	0	0	0	0	0	1	0	0	0	0	0	0	0	0	0	0
1	4.Control	1.La Mesa	2.Lluviosa	2011-10-18	LM12102	LM12	Intra	10	1. Salón de clase	0	0	0	0	0	0	0	0	Culex Quinquefasciatus	3	0	0	0	0	3	0	0	0	0	0	0	0	0	0	0	0	0	0	0	0	0	0	0	0	0	0	0	0	0	0
1	4.Control	1.La Mesa	2.Lluviosa	2011-10-18	LM12103	LM12	Intra	10	1. Salón de clase	0	0	0	0	0	0	0	0	Haemagogus sp	1	0	0	0	0	0	0	0	0	0	0	1	0	0	0	0	0	0	0	0	0	0	0	0	0	0	0	0	0	0	0
1	4.Control	1.La Mesa	2.Lluviosa	2011-10-18	LM12301	LM12	Intra	10	3. Alcoba	0	0	0	0	0	0	0	0	Culex Quinquefasciatus	6	4	0	0	0	6	0	0	0	0	0	0	0	0	0	0	0	0	0	0	4	0	0	0	0	0	0	0	0	0	0
1	4.Control	1.La Mesa	2.Lluviosa	2011-10-18	LM12500	LM12	Intra	10	5. Baño	0	0	0	0	0	0	0	0	Culex Quinquefasciatus	2	6	0	0	0	2	0	0	0	0	0	0	0	0	0	0	0	0	0	0	6	0	0	0	0	0	0	0	0	0	0
1	4.Control	1.La Mesa	2.Lluviosa	2011-10-18	LM12601	LM12	Intra	10	6. Cocina	0	0	0	0	0	0	0	0	Culex Quinquefasciatus	2	0	0	0	0	2	0	0	0	0	0	0	0	0	0	0	0	0	0	0	0	0	0	0	0	0	0	0	0	0	0
1	4.Control	1.La Mesa	2.Lluviosa	2011-10-18	LM12701	LM12	Intra	10	7. Corredor	0	0	0	0	0	0	0	0	Culex Quinquefasciatus	7	9	0	0	0	7	0	0	0	0	0	0	0	0	0	0	0	0	0	0	9	0	0	0	0	0	0	0	0	0	0
1	4.Control	1.La Mesa	2.Lluviosa	2011-10-19	LM08101	LM08	Intra	10	1. Salón de clase	1	1	0	0	0	0	0	0	Ninguna	0	0	0	0	0	0	0	0	0	0	0	0	0	0	0	0	0	0	0	0	0	0	0	0	0	0	0	0	0	0	0
1	4.Control	1.La Mesa	2.Lluviosa	2011-10-19	LM08201	LM08	Intra	10	2. Comedor	1	1	0	0	0	0	0	0	Ninguna	0	0	0	0	0	0	0	0	0	0	0	0	0	0	0	0	0	0	0	0	0	0	0	0	0	0	0	0	0	0	0
1	4.Control	1.La Mesa	2.Lluviosa	2011-10-19	LM08500	LM08	Intra	10	5. Baño	6	6	0	0	0	0	0	16	Anopheles sp	0	3	0	0	0	0	0	0	0		0	0	0	0	0	0	0	0	0	0	0	0	0	0	0	0	3	0	0	0	0
1	4.Control	1.La Mesa	2.Lluviosa	2011-10-19	LM08601	LM08	Intra	10	6. Cocina	3	3	0	0	0	0	0	3	Anopheles sp	0	1	0	0	0	0	0	0	0	0	0	0	0	0	0	0	0	0	0	0	0	0	0	0	0	0	1	0	0	0	0
1	4.Control	1.La Mesa	2.Lluviosa	2011-10-19	LM10101	LM10	Intra	10	1. Salón de clase	0	0	0	0	0	0	0	0	Culex Quinquefasciatus	3	6	0	0	0	3	0	0	0	0	0	0	0	0	0	0	0	0	0	0	6	0	0	0	0	0	0	0	0	0	0
1	4.Control	1.La Mesa	2.Lluviosa	2011-10-19	LM10102	LM10	Intra	10	1. Salón de clase	0	0	0	0	0	0	0	0	Culex Quinquefasciatus	1	7	0	0	0	1	0	0	0	0	0	0	0	0	0	0	0	0	0	0	7	0	0	0	0	0	0	0	0	0	0
1	4.Control	1.La Mesa	2.Lluviosa	2011-10-19	LM10103	LM10	Intra	10	1. Salón de clase	0	0	0	0	0	0	0	0	Culex Quinquefasciatus, Culex sp	1	6	0	0	0	0	0	0	1	0	0	0	0	0	0	0	0	0	0	0	6	0	0	0	0	0	0	0	0	0	0
1	4.Control	1.La Mesa	2.Lluviosa	2011-10-19	LM10104	LM10	Intra	10	1. Salón de clase	0	0	0	0	0	0	0	0	Culex Quinquefasciatus	4	2	0	0	0	4	0	0	0	0	0	0	0	0	0	0	0	0	0	0	2	0	0	0	0	0	0	0	0	0	0
1	4.Control	1.La Mesa	2.Lluviosa	2011-10-19	LM10500	LM10	Intra	10	5. Baño	0	0	0	0	0	0	0	0	Culex Quinquefasciatus, Culex sp	3	3	0	0	0	2	0	0	1	0	0	0	0	0	0	0	0	0	0	0	3	0	0	0	0	0	0	0	0	0	0
1	4.Control	2.Anapoima	2.Lluviosa	2011-10-21	AN06101	AN06	Intra	10	1. Salón de clase	2	2	0	0	0	0	0	12	Culex Quinquefasciatus	5	36	0	0	0	5	0	0	0	0	0	0	0	0	0	0	0	0	0	0	36	0	0	0	0	0	0	0	0	0	0
1	4.Control	2.Anapoima	2.Lluviosa	2011-10-21	AN06102	AN06	Intra	10	1. Salón de clase	0	0	0	0	0	0	0	1	Culex Quinquefasciatus	0	3	0	0	0	0	0	0	0	0	0	0	0	0	0	0	0	0	0	0	3	0	0	0	0	0	0	0	0	0	0
1	4.Control	2.Anapoima	2.Lluviosa	2011-10-21	AN06201	AN06	Intra	10	2. Comedor	0	0	0	0	0	0	0	0	Culex Quinquefasciatus	1	1	0	0	0	1	0	0	0	0	0	0	0	0	0	0	0	0	0	0	1	0	0	0	0	0	0	0	0	0	0
1	4.Control	2.Anapoima	2.Lluviosa	2011-10-21	AN06500	AN06	Intra	10	5. Baño	3	3	0	0	0	0	0	1	Culex Quinquefasciatus	5	44	0	0	0	5	0	0	0	0	0	0	0	0	0	0	0	0	0	0	44	0	0	0	0	0	0	0	0	0	0
1	4.Control	2.Anapoima	2.Lluviosa	2011-10-21	AN06601	AN06	Intra	10	6. Cocina	0	0	0	0	0	0	0	0	Culex Quinquefasciatus	1	6	0	0	0	1	0	0	0	0	0	0	0	0	0	0	0	0	0	0	6	0	0	0	0	0	0	0	0	0	0
1	4.Control	1.La Mesa	2.Lluviosa	2011-10-24	LM02102	LM02	Intra	10	1. Salón de clase	0	0	0	0	0	0	0	0	Culex Quinquefasciatus	0	1	0	0	0	0	0	0	0	0	0	0	0	0	0	0	0	0	0	0	1	0	0	0	0	0	0	0	0	0	0
1	4.Control	1.La Mesa	2.Lluviosa	2011-10-24	LM02103	LM02	Intra	10	1. Salón de clase	0	0	0	0	0	0	0	0	Culex Quinquefasciatus	0	1	0	0	0	0	0	0	0	0	0	0	0	0	0	0	0	0	0	0	1	0	0	0	0	0	0	0	0	0	0
1	4.Control	1.La Mesa	2.Lluviosa	2011-10-24	LM02500	LM02	Intra	10	5. Baño	0	0	0	0	0	0	0	0	Culex Quinquefasciatus	4	5	0	0	0	4	0	0	0	0	0	0	0	0	0	0	0	0	0	0	5	0	0	0	0	0	0	0	0	0	0
1	4.Control	1.La Mesa	2.Lluviosa	2011-10-24	LM02601	LM02	Intra	10	6. Cocina	0	0	0	0	0	0	0	0	Culex Quinquefasciatus, Limatus durhamii	2	1	0	1	0	1	0	0	0	0	0	0	0	0	0	0	0	0	0	0	1	0	0	0	0	0	0	0	0	0	0
1	4.Control	2.Anapoima	2.Lluviosa	2011-10-26	AN16101	AN16	Intra	10	1. Salón de clase	0	0	0	0	0	0	0	0	Culex Quinquefasciatus	0	2	0	0	0	0	0	0	0	0	0	0	0	0	0	0	0	0	0	0	2	0	0	0	0	0	0	0	0	0	0
1	4.Control	2.Anapoima	2.Lluviosa	2011-10-26	AN16201	AN16	Intra	10	2. Comedor	1	1	0	0	0	0	0	0	Culex Quinquefasciatus	2	5	0	0	0	2	0	0	0	0	0	0	0	0	0	0	0	0	0	0	5	0	0	0	0	0	0	0	0	0	0
1	4.Control	2.Anapoima	2.Lluviosa	2011-10-26	AN16301	AN16	Intra	10	3. Alcoba	0	0	0	0	0	0	0	0	Ninguna	0	0	0	0	0	0	0	0	0	0	0	0	0	0	0	0	0	0	0	0	0	0	0	0	0	0	0	0	0	0	0
1	4.Control	2.Anapoima	2.Lluviosa	2011-10-26	AN16302	AN16	Intra	10	3. Alcoba	0	0	0	0	0	0	0	0	Culex Quinquefasciatus, Culex sp	3	15	0	0	0	2	0	0	1	0	0	0	0	0	0	0	0	0	0	0	15	0	0	0	0	0	0	0	0	0	0
1	4.Control	2.Anapoima	2.Lluviosa	2011-10-26	AN16500	AN16	Intra	10	5. Baño	0	0	0	0	0	0	0	0	Culex Quinquefasciatus	2	11	0	0	0	2	0	0	0	0	0	0	0	0	0	0	0	0	0	0	11	0	0	0	0	0	0	0	0	0	0
1	4.Control	2.Anapoima	2.Lluviosa	2011-10-26	AN16601	AN16	Intra	10	6. Cocina	0	0	0	0	0	0	0	0	Ninguna	0	0	0	0	0	0	0	0	0	0	0	0	0	0	0	0	0	0	0	0	0	0	0	0	0	0	0	0	0	0	0
1	4.Control	2.Anapoima	2.Lluviosa	2011-10-26	AN19101	AN19	Intra	10	1. Salón de clase	0	0	0	0	0	0	0	0	Ninguna	0	0	0	0	0	0	0	0	0	0	0	0	0	0	0	0	0	0	0	0	0	0	0	0	0	0	0	0	0	0	0
1	4.Control	2.Anapoima	2.Lluviosa	2011-10-26	AN19201	AN19	Intra	10	2. Comedor	0	0	0	0	0	0	0	0	Ninguna	0	0	0	0	0	0	0	0	0	0	0	0	0	0	0	0	0	0	0	0	0	0	0	0	0	0	0	0	0	0	0
1	4.Control	2.Anapoima	2.Lluviosa	2011-10-26	AN19500	AN19	Intra	10	5. Baño	0	0	0	0	0	0	0	0	Culex Quinquefasciatus	0	5	0	0	0	0	0	0	0	0	0	0	0	0	0	0	0	0	0	0	5	0	0	0	0	0	0	0	0	0	0
1	4.Control	2.Anapoima	2.Lluviosa	2011-10-26	AN19601	AN19	Intra	10	6. Cocina	1	1	0	0	0	0	0	0	Ninguna	0	0	0	0	0	0	0	0	0	0	0	0	0	0	0	0	0	0	0	0	0	0	0	0	0	0	0	0	0	0	0
1	4.Control	2.Anapoima	2.Lluviosa	2011-10-27	AN02101	AN02	Intra	10	1. Salón de clase	0	0	0	0	0	0	0	0	Culex Quinquefasciatus, Haemagogus sp	2	3	0	0	0	1	0	0	0	0	0	1	0	0	0	0	0	0	0	0	3	0	0	0	0	0	0	0	0	0	0
1	4.Control	2.Anapoima	2.Lluviosa	2011-10-27	AN02102	AN02	Intra	10	1. Salón de clase	0	0	0	0	0	0	0	0	Culex Quinquefasciatus	0	6	0	0	0	0	0	0	0	0	0	0	0	0	0	0	0	0	0	0	6	0	0	0	0	0	0	0	0	0	0
1	4.Control	2.Anapoima	2.Lluviosa	2011-10-27	AN02103	AN02	Intra	10	1. Salón de clase	0	0	0	0	0	0	0	0	Ninguna	0	0	0	0	0	0	0	0	0	0	0	0	0	0	0	0	0	0	0	0	0	0	0	0	0	0	0	0	0	0	0
1	4.Control	2.Anapoima	2.Lluviosa	2011-10-27	AN02201	AN02	Intra	10	2. Comedor	0	0	0	0	0	0	0	0	Culex Quinquefasciatus, Culex sp, Limatus durhamii	6	7	0	1	0	4	0	0	1	0	0	0	0	0	0	0	0	0	0	0	7	0	0	0	0	0	0	0	0	0	0
1	4.Control	2.Anapoima	2.Lluviosa	2011-10-27	AN02601	AN02	Intra	10	6. Cocina	0	0	0	0	0	0	0	0	Culex Quinquefasciatus, Culex sp, Limatus durhamii	7	10	0	1	0	5	0	0	1	0	0	0	0	0	0	0	0	0	0	0	10	0	0	0	0	0	0	0	0	0	0
1	4.Control	2.Anapoima	1.Seca	2012-05-23	AN15101	AN15	Intra	10	1. Salón de clase	1	1	0	0	0	0	0	1	Culex Quinquefasciatus, Culex sp, Ninguna	0	2	0	0	0	0	0	0	0	0	0	0	0	0	0	0	0	0	0	0	1	0	0	0	1	0	0	0	0	0	0
1	4.Control	2.Anapoima	1.Seca	2012-05-23	AN15102	AN15	Intra	10	1. Salón de clase	0	0	0	0	0	0	0	0	Ninguna	0	0	0	0	0	0	0	0	0	0	0	0	0	0	0	0	0	0	0	0	0	0	0	0	0	0	0	0	0	0	0
1	4.Control	2.Anapoima	1.Seca	2012-05-23	AN15103	AN15	Intra	10	1. Salón de clase	0	0	0	0	0	0	0	0	Ninguna	0	0	0	0	0	0	0	0	0	0	0	0	0	0	0	0	0	0	0	0	0	0	0	0	0	0	0	0	0	0	0
1	4.Control	2.Anapoima	1.Seca	2012-05-23	AN15104	AN15	Intra	10	1. Salón de clase	0	0	0	0	0	0	0	3	Culex Quinquefasciatus	0	1	0	0	0	0	0	0	0	0	0	0	0	0	0	0	0	0	0	0	1	0	0	0	0	0	0	0	0	0	0
1	4.Control	2.Anapoima	1.Seca	2012-05-23	AN15500	AN15	Intra	10	5. Baño	0	0	0	0	0	0	0	0	Ninguna	0	0	0	0	0	0	0	0	0	0	0	0	0	0	0	0	0	0	0	0	0	0	0	0	0	0	0	0	0	0	0
1	4.Control	2.Anapoima	1.Seca	2012-05-23	AN15601	AN15	Intra	10	6. Cocina	0	0	0	0	0	0	0	1	Ninguna	0	0	0	0	0	0	0	0	0	0	0	0	0	0	0	0	0	0	0	0	0	0	0	0	0	0	0	0	0	0	0
1	4.Control	2.Anapoima	1.Seca	2012-05-23	AN15602	AN15	Intra	10	6. Cocina	0	0	0	0	0	0	0	0	Ninguna	0	0	0	0	0	0	0	0	0	0	0	0	0	0	0	0	0	0	0	0	0	0	0	0	0	0	0	0	0	0	0
1	4.Control	2.Anapoima	1.Seca	2012-05-23	AN15801	AN15	Intra	10	8. Otro (especifique)	0	0	0	0	0	0	0	0	Ninguna	0	0	0	0	0	0	0	0	0	0	0	0	0	0	0	0	0	0	0	0	0	0	0	0	0	0	0	0	0	0	0
1	4.Control	1.La Mesa	1.Seca	2012-05-23	LM10101	LM10	Intra	10	1. Salón de clase	0	0	0	0	0	0	0	0	Culex Quinquefasciatus	1	0	0	0	0	1	0	0	0	0	0	0	0	0	0	0	0	0	0	0	0	0	0	0	0	0	0	0	0	0	0
1	4.Control	1.La Mesa	1.Seca	2012-05-23	LM10102	LM10	Intra	10	1. Salón de clase	0	0	0	0	0	0	0	0	Culex Quinquefasciatus	5	3	0	0	0	5	0	0	0	0	0	0	0	0	0	0	0	0	0	0	3	0	0	0	0	0	0	0	0	0	0
1	4.Control	1.La Mesa	1.Seca	2012-05-23	LM10103	LM10	Intra	10	1. Salón de clase	0	0	0	0	0	0	0	0	Culex Quinquefasciatus	2	3	0	0	0	2	0	0	0	0	0	0	0	0	0	0	0	0	0	0	3	0	0	0	0	0	0	0	0	0	0
1	4.Control	1.La Mesa	1.Seca	2012-05-23	LM10301	LM10	Intra	10	3. Alcoba	0	0	0	0	0	0	0	0	Culex Quinquefasciatus	3	3	0	0	0	3	0	0	0	0	0	0	0	0	0	0	0	0	0	0	3	0	0	0	0	0	0	0	0	0	0
1	4.Control	1.La Mesa	1.Seca	2012-05-23	LM10500	LM10	Intra	10	5. Baño	0	0	0	0	0	0	0	0	Culex Quinquefasciatus	1	5	0	0	0	1	0	0	0	0	0	0	0	0	0	0	0	0	0	0	5	0	0	0	0	0	0	0	0	0	0
1	4.Control	1.La Mesa	1.Seca	2012-05-23	LM10601	LM10	Intra	10	6. Cocina	0	0	0	0	0	0	0	0	Culex Quinquefasciatus	0	2	0	0	0	0	0	0	0	0	0	0	0	0	0	0	0	0	0	0	2	0	0	0	0	0	0	0	0	0	0
1	4.Control	1.La Mesa	1.Seca	2012-05-23	LM10602	LM10	Intra	10	6. Cocina	0	0	0	0	0	0	0	0	Culex Quinquefasciatus	5	3	0	0	0	5	0	0	0	0	0	0	0	0	0	0	0	0	0	0	3	0	0	0	0	0	0	0	0	0	0
1	4.Control	1.La Mesa	1.Seca	2012-05-23	LM10801	LM10	Intra	10	8. Otro (especifique)	0	0	0	0	0	0	0	0	Ninguna	0	0	0	0	0	0	0	0	0	0	0	0	0	0	0	0	0	0	0	0	0	0	0	0	0	0	0	0	0	0	0
1	4.Control	1.La Mesa	1.Seca	2012-05-23	LM10802	LM10	Intra	10	8. Otro (especifique)	0	0	0	0	0	0	0	0	Ninguna	0	0	0	0	0	0	0	0	0	0	0	0	0	0	0	0	0	0	0	0	0	0	0	0	0	0	0	0	0	0	0
1	4.Control	1.La Mesa	1.Seca	2012-05-23	LM10803	LM10	Intra	10	8. Otro (especifique)	0	0	0	0	0	0	0	0	Ninguna	0	0	0	0	0	0	0	0	0	0	0	0	0	0	0	0	0	0	0	0	0	0	0	0	0	0	0	0	0	0	0
1	4.Control	1.La Mesa	1.Seca	2012-05-23	LM12101	LM12	Intra	10	1. Salón de clase	0	0	0	0	0	0	0	0	Culex Quinquefasciatus	0	3	0	0	0	0	0	0	0	0	0	0	0	0	0	0	0	0	0	0	3	0	0	0	0	0	0	0	0	0	0
1	4.Control	1.La Mesa	1.Seca	2012-05-23	LM12500	LM12	Intra	10	5. Baño	0	0	0	0	0	0	0	0	Culex Quinquefasciatus	1	2	0	0	0	1	0	0	0	0	0	0	0	0	0	0	0	0	0	0	2	0	0	0	0	0	0	0	0	0	0
1	4.Control	1.La Mesa	1.Seca	2012-05-23	LM12601	LM12	Intra	10	6. Cocina	0	0	0	0	0	0	0	0	Culex Quinquefasciatus	0	1	0	0	0	0	0	0	0	0	0	0	0	0	0	0	0	0	0	0	1	0	0	0	0	0	0	0	0	0	0
1	4.Control	2.Anapoima	1.Seca	2012-05-24	AN06101	AN06	Intra	10	1. Salón de clase	0	0	0	0	0	0	0	0	Culex Quinquefasciatus	2	0	0	0	0	2	0	0	0	0	0	0	0	0	0	0	0	0	0	0	0	0	0	0	0	0	0	0	0	0	0
1	4.Control	2.Anapoima	1.Seca	2012-05-24	AN06102	AN06	Intra	10	1. Salón de clase	0	0	0	0	0	0	0	0	Culex Quinquefasciatus	2	26	0	0	0	2	0	0	0	0	0	0	0	0	0	0	0	0	0	0	26	0	0	0	0	0	0	0	0	0	0
1	4.Control	2.Anapoima	1.Seca	2012-05-24	AN06201	AN06	Intra	10	2. Comedor	0	0	0	0	0	0	0	0	Culex Quinquefasciatus	1	1	0	0	0	1	0	0	0	0	0	0	0	0	0	0	0	0	0	0	1	0	0	0	0	0	0	0	0	0	0
1	4.Control	2.Anapoima	1.Seca	2012-05-24	AN06500	AN06	Intra	10	5. Baño	0	0	0	0	0	0	0	0	Ninguna	0	0	0	0	0	0	0	0	0	0	0	0	0	0	0	0	0	0	0	0	0	0	0	0	0	0	0	0	0	0	0
1	4.Control	2.Anapoima	1.Seca	2012-05-24	AN06601	AN06	Intra	10	6. Cocina	0	0	0	0	0	0	0	0	Culex Quinquefasciatus	0	4	0	0	0	0	0	0	0	0	0	0	0	0	0	0	0	0	0	0	4	0	0	0	0	0	0	0	0	0	0
1	4.Control	1.La Mesa	1.Seca	2012-05-25	LM08101	LM08	Intra	10	1. Salón de clase	0	0	0	0	0	0	0	0	Culex Quinquefasciatus	0	1	0	0	0	0	0	0	0	0	0	0	0	0	0	0	0	0	0	0	1	0	0	0	0	0	0	0	0	0	0
1	4.Control	1.La Mesa	1.Seca	2012-05-25	LM08102	LM08	Intra	10	1. Salón de clase	0	0	0	0	0	0	0	2	Anopheles pseudopunctipennis	0	1	0	0	0	0	0	0	0	0	0	0	0	0	0	0	0	0	0	0	0	0	0	0	0	0	0	0	0	0	1
1	4.Control	1.La Mesa	1.Seca	2012-05-25	LM08201	LM08	Intra	10	2. Comedor	0	0	0	0	0	0	0	0	Culex sp	2	0	0	0	0	0	0	0	2	0	0	0	0	0	0	0	0	0	0	0	0	0	0	0	0	0	0	0	0	0	0
1	4.Control	1.La Mesa	1.Seca	2012-05-25	LM08500	LM08	Intra	10	5. Baño	0	0	0	0	0	0	0	0	Anopheles pseudopunctipennis	2	0	0	0	0	0	0	0	0	2	0	0	0	0	0	0	0	0	0	0	0	0	0	0	0	0	0	0	0	0	0
1	4.Control	1.La Mesa	1.Seca	2012-05-25	LM08601	LM08	Intra	10	6. Cocina	4	2	1	1	0	0	0	6	Anopheles pseudopunctipennis, Culex Quinquefasciatus, Culex sp	5	4	0	0	0	3	0	0	2	0	0	0	0	0	0	0	0	0	0	0	3	0	0	0	0	0	0	0	0	0	1
1	4.Control	1.La Mesa	1.Seca	2012-05-25	LM08801	LM08	Intra	10	8. Otro (especifique)	0	0	0	0	0	0	0	0	Culex Quinquefasciatus	0	1	0	0	0	0	0	0	0	0	0	0	0	0	0	0	0	0	0	0	1	0	0	0	0	0	0	0	0	0	0
1	4.Control	2.Anapoima	1.Seca	2012-05-28	AN19101	AN19	Intra	10	1. Salón de clase	0	0	0	0	0	0	0	0	Ninguna	0	0	0	0	0	0	0	0	0	0	0	0	0	0	0	0	0	0	0	0	0	0	0	0	0	0	0	0	0	0	0
1	4.Control	2.Anapoima	1.Seca	2012-05-28	AN19102	AN19	Intra	10	1. Salón de clase	0	0	0	0	0	0	0	0	Culex Quinquefasciatus	0	1	0	0	0	0	0	0	0	0	0	0	0	0	0	0	0	0	0	0	1	0	0	0	0	0	0	0	0	0	0
1	4.Control	2.Anapoima	1.Seca	2012-05-28	AN19103	AN19	Intra	10	1. Salón de clase	0	0	0	0	0	0	0	0	Ninguna	0	0	0	0	0	0	0	0	0	0	0	0	0	0	0	0	0	0	0	0	0	0	0	0	0	0	0	0	0	0	0
1	4.Control	2.Anapoima	1.Seca	2012-05-28	AN19201	AN19	Intra	10	2. Comedor	0	0	0	0	0	0	0	0	Culex Quinquefasciatus	0	2	0	0	0	0	0	0	0	0	0	0	0	0	0	0	0	0	0	0	2	0	0	0	0	0	0	0	0	0	0
1	4.Control	2.Anapoima	1.Seca	2012-05-28	AN19500	AN19	Intra	10	5. Baño	0	0	0	0	0	0	0	0	Culex Quinquefasciatus	0	4	0	0	0	0	0	0	0	0	0	0	0	0	0	0	0	0	0	0	4	0		0	0	0	0	0	0	0	0
1	4.Control	2.Anapoima	1.Seca	2012-05-28	AN19601	AN19	Intra	10	6. Cocina	0	0	0	0	0	0	0	0	Ninguna	0	0	0	0	0	0	0	0	0	0	0	0	0	0	0	0	0	0	0	0	0	0	0	0	0	0	0	0	0	0	0
1	4.Control	2.Anapoima	1.Seca	2012-06-06	AN16101	AN16	Intra	10	1. Salón de clase	0	0	0	0	0	0	0	0	Ninguna	0	0	0	0	0	0	0	0	0	0	0	0	0	0	0	0	0	0	0	0	0	0	0	0	0	0	0	0	0	0	0
1	4.Control	2.Anapoima	1.Seca	2012-06-06	AN16102	AN16	Intra	10	1. Salón de clase	1	0	0	0	0	1	0	0	Culex Quinquefasciatus	1	2	0	0	0	1	0	0	0	0	0	0	0	0	0	0	0	0	0	0	2	0	0	0	0	0	0	0	0	0	0
1	4.Control	2.Anapoima	1.Seca	2012-06-06	AN16201	AN16	Intra	10	2. Comedor	2	1	0	1	0	0	0	1	Culex Quinquefasciatus	0	1	0	0	0	0	0	0	0	0	0	0	0	0	0	0	0	0	0	0	1	0	0	0	0	0	0	0	0	0	0
1	4.Control	2.Anapoima	1.Seca	2012-06-06	AN16301	AN16	Intra	10	3. Alcoba	1	1	0	0	0	0	0	0	Ninguna	0	0	0	0	0	0	0	0	0	0	0	0	0	0	0	0	0	0	0	0	0	0	0	0	0	0	0	0	0	0	0
1	4.Control	2.Anapoima	1.Seca	2012-06-06	AN16302	AN16	Intra	10	3. Alcoba	0	0	0	0	0	0	0	0	Culex Quinquefasciatus	2	18	0	0	0	2	0	0	0	0	0	0	0	0	0	0	0	0	0	0	18	0	0	0	0	0	0	0	0	0	0
1	4.Control	2.Anapoima	1.Seca	2012-06-06	AN16500	AN16	Intra	10	5. Baño	2	0	1	0	1	0	0	0	Culex Quinquefasciatus	1	2	0	0	0	1	0	0	0	0	0	0	0	0	0	0	0	0	0	0	2	0	0	0	0	0	0	0	0	0	0
1	4.Control	2.Anapoima	1.Seca	2012-06-06	AN16601	AN16	Intra	10	6. Cocina	0	0	0	0	0	0	0	1	Culex Quinquefasciatus, Limatus durhamii	2	0	0	1	0	1	0	0	0	0	0	0	0	0	0	0	0	0	0	0	0	0	0	0	0	0	0	0	0	0	0
1	4.Control	2.Anapoima	1.Seca	2012-06-06	AN16602	AN16	Intra	10	6. Cocina	0	0	0	0	0	0	0	0	Ninguna	0	0	0	0	0	0	0	0	0	0	0	0	0	0	0	0	0	0	0	0	0	0	0	0	0	0	0	0	0	0	0
1	4.Control	2.Anapoima	1.Seca	2012-06-07	AN02101	AN02	Intra	10	1. Salón de clase	1	1	0	0	0	0	0	1	Culex Quinquefasciatus	1	4	0	0	0	1	0	0	0	0	0	0	0	0	0	0	0	0	0	0	4	0	0	0	0	0	0	0	0	0	0
1	4.Control	2.Anapoima	1.Seca	2012-06-07	AN02102	AN02	Intra	10	1. Salón de clase	0	0	0	0	0	0	0	0	Culex Quinquefasciatus	5	16	0	0	0	5	0	0	0	0	0	0	0	0	0	0	0	0	0	0	16	0	0	0	0	0	0	0	0	0	0
1	4.Control	2.Anapoima	1.Seca	2012-06-07	AN02201	AN02	Intra	10	2. Comedor	0	0	0	0	0	0	0	0	Culex Quinquefasciatus	0	5	0	0	0	0	0	0	0	0	0	0	0	0	0	0	0	0	0	0	5	0	0	0	0	0	0	0	0	0	0
1	4.Control	2.Anapoima	1.Seca	2012-06-07	AN02301	AN02	Intra	10	3. Alcoba	0	0	0	0	0	0	0	0	Culex Quinquefasciatus	3	1	0	0	0	3	0	0	0	0	0	0	0	0	0	0	0	0	0	0	1	0	0	0	0	0	0	0	0	0	0
1	4.Control	2.Anapoima	1.Seca	2012-06-07	AN02500	AN02	Intra	10	5. Baño	0	0	0	0	0	0	0	0	Culex Quinquefasciatus	1	0	0	0	0	1	0	0	0	0	0	0	0	0	0	0	0	0	0	0	0	0	0	0	0	0	0	0	0	0	0
1	4.Control	2.Anapoima	1.Seca	2012-06-07	AN02601	AN02	Intra	10	6. Cocina	0	0	0	0	0	0	0	0	Culex Quinquefasciatus	1	3	0	0	0	1	0	0	0	0	0	0	0	0	0	0	0	0	0	0	3	0	0	0	0	0	0	0	0	0	0
1	4.Control	2.Anapoima	1.Seca	2012-06-07	AN02602	AN02	Intra	10	6. Cocina	0	0	0	0	0	0	0	0	Ninguna	0	0	0	0	0	0	0	0	0	0	0	0	0	0	0	0	0	0	0	0	0	0	0	0	0	0	0	0	0	0	0
1	4.Control	1.La Mesa	1.Seca	2012-06-13	LM02101	LM02	Intra	10	1. Salón de clase	0	0	0	0	0	0	0	0	Culex Quinquefasciatus	0	1	0	0	0	0	0	0	0	0	0	0	0	0	0	0	0	0	0	0	1	0	0	0	0	0	0	0	0	0	0
1	4.Control	1.La Mesa	1.Seca	2012-06-13	LM02102	LM02	Intra	10	1. Salón de clase	0	0	0	0	0	0	0	0	Culex Quinquefasciatus	0	1	0	0	0	0	0	0	0	0	0	0	0	0	0	0	0	0	0	0	1	0	0	0	0	0	0	0	0	0	0
1	4.Control	1.La Mesa	1.Seca	2012-06-13	LM02103	LM02	Intra	10	1. Salón de clase	0	0	0	0	0	0	0	0	Ninguna	0	0	0	0	0	0	0	0	0	0	0	0	0	0	0	0	0	0	0	0	0	0	0	0	0	0	0	0	0	0	0
1	4.Control	1.La Mesa	1.Seca	2012-06-13	LM02201	LM02	Intra	10	2. Comedor	0	0	0	0	0	0	0	0	Culex Quinquefasciatus	0	1	0	0	0	0	0	0	0	0	0	0	0	0	0	0	0	0	0	0	1	0	0	0	0	0	0	0	0	0	0
1	4.Control	1.La Mesa	1.Seca	2012-06-13	LM02500	LM02	Intra	10	5. Baño	0	0	0	0	0	0	0	0	Culex Quinquefasciatus	0	1	0	0	0	0	0	0	0	0	0	0	0	0	0	0	0	0	0	0	1	0	0	0	0	0	0	0	0	0	0
1	4.Control	1.La Mesa	1.Seca	2012-06-13	LM02801	LM02	Intra	10	8. Otro (especifique)	0	0	0	0	0	0	0	0	Ninguna	0	0	0	0	0	0	0	0	0	0	0	0	0	0	0	0	0	0	0	0	0	0	0	0	0	0	0	0	0	0	0
1	4.Control	1.La Mesa	1.Seca	2012-06-13	LM02802	LM02	Intra	10	8. Otro (especifique)	0	0	0	0	0	0	0	0	Ninguna	0	0	0	0	0	0	0	0	0	0	0	0	0	0	0	0	0	0	0	0	0	0	0	0	0	0	0	0	0	0	0
1	4.Control	2.Anapoima	2.Lluviosa	2012-10-25	AN15101	AN15	Intra	10	1. Salón de clase	4	2	0	0	0	2	0	4	Ninguna	0	0	0	0	0	0	0	0	0	0	0	0	0	0	0	0	0	0	0	0	0	0	0	0	0	0	0	0	0	0	0
1	4.Control	2.Anapoima	2.Lluviosa	2012-10-25	AN15102	AN15	Intra	10	1. Salón de clase	0	0	0	0	0	0	0	5	Ninguna	0	0	0	0	0	0	0	0	0	0	0	0	0	0	0	0	0	0	0	0	0	0	0	0	0	0	0	0	0	0	0
1	4.Control	2.Anapoima	2.Lluviosa	2012-10-25	AN15103	AN15	Intra	10	1. Salón de clase	0	0	0	0	0	0	0	0	Ninguna	0	0	0	0	0	0	0	0	0	0	0	0	0	0	0	0	0	0	0	0	0	0	0	0	0	0	0	0	0	0	0
1	4.Control	2.Anapoima	2.Lluviosa	2012-10-25	AN15201	AN15	Intra	10	2. Comedor	0	0	0	0	0	0	0	0	Ninguna	0	0	0	0	0	0	0	0	0	0	0	0	0	0	0	0	0	0	0	0	0	0	0	0	0	0	0	0	0	0	0
1	4.Control	2.Anapoima	2.Lluviosa	2012-10-25	AN15500	AN15	Intra	10	5. Baño	0	0	0	0	0	0	0	1	Ninguna	0	0	0	0	0	0	0	0	0	0	0	0	0	0	0	0	0	0	0	0	0	0	0	0	0	0	0	0	0	0	0
1	4.Control	2.Anapoima	2.Lluviosa	2012-10-25	AN15601	AN15	Intra	10	6. Cocina	0	0	0	0	0	0	0	0	Ninguna	0	0	0	0	0	0	0	0	0	0	0	0	0	0	0	0	0	0	0	0	0	0	0	0	0	0	0	0	0	0	0
1	4.Control	2.Anapoima	2.Lluviosa	2012-10-25	AN15801	AN15	Intra	10	8. Otro_intra (especifique)	0	0	0	0	0	0	0	0	Ninguna	0	0	0	0	0	0	0	0	0	0	0	0	0	0	0	0	0	0	0	0	0	0	0	0	0	0	0	0	0	0	0
1	4.Control	1.La Mesa	2.Lluviosa	2012-10-31	LM08101	LM08	Intra	10	1. Salón de clase	1	1	0	0	0	0	0	5	Ninguna	0	0	0	0	0	0	0	0	0	0	0	0	0	0	0	0	0	0	0	0	0	0	0	0	0	0	0	0	0	0	0
1	4.Control	1.La Mesa	2.Lluviosa	2012-10-31	LM08102	LM08	Intra	10	1. Salón de clase	1	0	0	0	0	1	0	2	Ninguna	0	0	0	0	0	0	0	0	0	0	0	0	0	0	0	0	0	0	0	0	0	0	0	0	0	0	0	0	0	0	0
1	4.Control	1.La Mesa	2.Lluviosa	2012-10-31	LM08201	LM08	Intra	10	2. Comedor	0	0	0	0	0	0	0	0	Ninguna	0	0	0	0	0	0	0	0	0	0	0	0	0	0	0	0	0	0	0	0	0	0	0	0	0	0	0	0	0	0	0
1	4.Control	1.La Mesa	2.Lluviosa	2012-10-31	LM08500	LM08	Intra	10	5. Baño	0	0	0	0	0	0	0	0	Ninguna	0	0	0	0	0	0	0	0	0	0	0	0	0	0		0	0	0	0	0	0	0	0	0	0	0	0	0	0	0	0
1	4.Control	1.La Mesa	2.Lluviosa	2012-10-31	LM08601	LM08	Intra	10	6. Cocina	0	0	0	0	0	0	0	1	Aedes fluviatilis, Culex Quinquefasciatus	2	2	0	0	0	2	0	0	0	0	0	0	0	0	0	0	0	1	0	0	1	0	0	0	0	0	0	0	0	0	0
1	4.Control	1.La Mesa	2.Lluviosa	2012-11-01	LM02101	LM02	Intra	10	1. Salón de clase	0	0	0	0	0	0	0	0	Culex Quinquefasciatus	0	4	0	0	0	0	0	0	0	0	0	0	0	0	0	0	0	0	0	0	4	0	0	0	0	0	0	0	0	0	0
1	4.Control	1.La Mesa	2.Lluviosa	2012-11-01	LM02102	LM02	Intra	10	1. Salón de clase	0	0	0	0	0	0	0	0	Culex Quinquefasciatus	1	0	0	0	0	1	0	0	0	0	0	0	0	0	0	0	0	0	0	0	0	0	0	0	0	0	0	0	0	0	0
1	4.Control	1.La Mesa	2.Lluviosa	2012-11-01	LM02103	LM02	Intra	10	1. Salón de clase	0	0	0	0	0	0	0	0	Culex Quinquefasciatus	1	0	0	0	0	1	0	0	0	0	0	0	0	0	0	0	0	0	0	0	0	0	0	0	0	0	0	0	0	0	0
1	4.Control	1.La Mesa	2.Lluviosa	2012-11-01	LM02104	LM02	Intra	10	1. Salón de clase	0	0	0	0	0	0	0	0	Culex Quinquefasciatus	1	1	0	0	0	1	0	0	0	0	0	0	0	0	0	0	0	0	0	0	1	0	0	0	0	0	0	0	0	0	0
1	4.Control	1.La Mesa	2.Lluviosa	2012-11-01	LM02201	LM02	Intra	10	2. Comedor	0	0	0	0	0	0	0	0	Culex Quinquefasciatus	1	0	0	0	0	1	0	0	0	0	0	0	0	0	0	0	0	0	0	0	0	0	0	0	0	0	0	0	0	0	0
1	4.Control	1.La Mesa	2.Lluviosa	2012-11-01	LM02500	LM02	Intra	10	5. Baño	0	0	0	0	0	0	0	0	Culex Quinquefasciatus	1	0	0	0	0	1	0	0	0	0	0	0	0	0	0	0	0	0	0	0	0	0	0	0	0	0	0	0	0	0	0
1	4.Control	1.La Mesa	2.Lluviosa	2012-11-01	LM02601	LM02	Intra	10	6. Cocina	0	0	0	0	0	0	0	0	Culex Quinquefasciatus	2	1	0	0	0	2	0	0	0	0	0	0	0	0	0	0	0	0	0	0	1	0	0	0	0	0	0	0	0	0	0
1	4.Control	2.Anapoima	2.Lluviosa	2012-11-02	AN16101	AN16	Intra	10	1. Salón de clase	5	1	0	3	1	0	0	3	Culex Quinquefasciatus	7	21	0	0	0	7	0	0	0	0	0	0	0	0	0	0	0	0	0	0	21	0	0	0	0	0	0	0	0	0	0
1	4.Control	2.Anapoima	2.Lluviosa	2012-11-02	AN16102	AN16	Intra	10	1. Salón de clase	0	0	0	0	0	0	0	3	Ninguna	0	0	0	0	0	0	0	0	0	0	0	0	0	0	0	0	0	0	0	0	0	0	0	0	0	0	0	0	0	0	0
1	4.Control	2.Anapoima	2.Lluviosa	2012-11-02	AN16201	AN16	Intra	10	2. Comedor	4	3	0	0	0	0	1	1	Culex Quinquefasciatus	1	11	0	0	0	1	0	0	0	0	0	0	0	0	0	0	0	0	0	0	11	0	0	0	0	0	0	0	0	0	0
1	4.Control	2.Anapoima	2.Lluviosa	2012-11-02	AN16301	AN16	Intra	10	3. Alcoba	1	1	0	0	0	0	0	2	Culex Quinquefasciatus	0	1	0	0	0	0	0	0	0	0	0	0	0	0	0	0	0	0	0	0	1	0	0	0	0	0	0	0	0	0	0
1	4.Control	2.Anapoima	2.Lluviosa	2012-11-02	AN16401	AN16	Intra	10	4. Sala	6	1	1	3	0	1	0	0	Ninguna	0	0	0	0	0	0	0	0	0	0	0	0	0	0	0	0	0	0	0	0	0	0	0	0	0	0	0	0	0	0	0
1	4.Control	2.Anapoima	2.Lluviosa	2012-11-02	AN16500	AN16	Intra	10	5. Baño	2	1	1	0	0	0	0	1	Culex Quinquefasciatus	1	5	0	0	0	1	0	0	0	0	0	0	0	0	0	0	0	0	0	0	5	0	0	0	0	0	0	0	0	0	0
1	4.Control	2.Anapoima	2.Lluviosa	2012-11-02	AN16601	AN16	Intra	10	6. Cocina	6	5	0	0	1	0	0	5	Culex Quinquefasciatus	0	4	0	0	0	0	0	0	0	0	0	0	0	0	0	0	0	0	0	0	4	0	0	0	0	0	0	0	0	0	0
1	4.Control	2.Anapoima	2.Lluviosa	2012-11-02	AN16602	AN16	Intra	10	6. Cocina	0	0	0	0	0	0	0	0	Ninguna	0	0	0	0	0	0	0	0	0	0	0	0	0	0	0	0	0	0	0	0	0	0	0	0	0	0	0	0	0	0	0
1	4.Control	1.La Mesa	2.Lluviosa	2012-11-06	LM10102	LM10	Intra	10	1. Salón de clase	0	0	0	0	0	0	0	0	Culex Quinquefasciatus	6	14	0	0	0	6	0	0	0	0	0	0	0	0	0	0	0	0	0	0	14	0	0	0	0	0	0	0	0	0	0
1	4.Control	1.La Mesa	2.Lluviosa	2012-11-06	LM10103	LM10	Intra	10	1. Salón de clase	0	0	0	0	0	0	0	0	Culex Quinquefasciatus	30	71	0	0	0	30	0	0	0	0	0	0	0	0	0	0	0	0	0	0	71	0	0	0	0	0	0	0	0	0	0
1	4.Control	1.La Mesa	2.Lluviosa	2012-11-06	LM10201	LM10	Intra	10	2. Comedor	0	0	0	0	0	0	0	0	Culex Quinquefasciatus	4	18	0	0	0	4	0	0	0	0	0	0	0	0	0	0	0	0	0	0	18	0	0	0	0	0	0	0	0	0	0
1	4.Control	1.La Mesa	2.Lluviosa	2012-11-06	LM10401	LM10	Intra	10	4. Sala	0	0	0	0	0	0	0	0	Culex Quinquefasciatus	8	7	0	0	0	8	0	0	0	0	0	0	0	0	0	0	0	0	0	0	7	0	0	0	0	0	0	0	0	0	0
1	4.Control	1.La Mesa	2.Lluviosa	2012-11-06	LM10500	LM10	Intra	10	5. Baño	0	0	0	0	0	0	0	0	Anopheles pseudopunctipennis, Culex Quinquefasciatus	5	10	0	0	0	5	0	0	0	0	0	0	0	0	0	0	0	0	0	0	9	0	0	0	0	0	0	0	0	0	1
1	4.Control	1.La Mesa	2.Lluviosa	2012-11-06	LM10500APTO	LM10	Intra	10	5. Baño	0	0	0	0	0	0	0	0	Culex Quinquefasciatus	1	2	0	0	0	1	0	0	0	0	0	0	0	0	0	0	0	0	0	0	2	0	0	0	0	0	0	0	0	0	0
1	4.Control	1.La Mesa	2.Lluviosa	2012-11-06	LM10601	LM10	Intra	10	6. Cocina	0	0	0	0	0	0	0	0	Culex Quinquefasciatus	13	58	0	0	0	13	0	0	0	0	0	0	0	0	0	0	0	0	0	0	58	0	0	0	0	0	0	0	0	0	0
1	4.Control	1.La Mesa	2.Lluviosa	2012-11-06	LM10801	LM10	Intra	10	8. Otro_intra (especifique)	0	0	0	0	0	0	0	0	Culex Quinquefasciatus	1	3	0	0	0	1	0	0	0	0	0	0	0	0	0	0	0	0	0	0	3	0	0	0	0	0	0	0	0	0	0
1	4.Control	1.La Mesa	2.Lluviosa	2012-11-09	LM12101	LM12	Intra	10	1. Salón de clase	0	0	0	0	0	0	0	0	Culex Quinquefasciatus	6	5	0	0	0	6	0	0	0	0	0	0	0	0	0	0	0	0	0	0	5	0	0	0	0	0	0	0	0	0	0
1	4.Control	1.La Mesa	2.Lluviosa	2012-11-09	LM12102	LM12	Intra	10	1. Salón de clase	0	0	0	0	0	0	0	0	Culex Quinquefasciatus	0	1	0	0	0	0	0	0	0	0	0	0	0	0	0	0	0	0	0	0	1	0	0	0	0	0	0	0	0	0	0
1	4.Control	1.La Mesa	2.Lluviosa	2012-11-09	LM12301	LM12	Intra	10	3. Alcoba	0	0	0	0	0	0	0	0	Aedes augustivittatus, Culex Quinquefasciatus	3	1	0	0	0	2	0	0	0	0	1	0	0	0	0	0	0	0	0	0	1	0	0	0	0	0	0	0	0	0	0
1	4.Control	1.La Mesa	2.Lluviosa	2012-11-09	LM12302	LM12	Intra	10	3. Alcoba	0	0	0	0	0	0	0	0	Culex Quinquefasciatus, Culex sp	8	9	0	0	0	7	0	0	1	0	0	0	0	0	0	0	0	0	0	0	9	0	0	0	0	0	0	0	0	0	0
1	4.Control	1.La Mesa	2.Lluviosa	2012-11-09	LM12500	LM12	Intra	10	5. Baño	0	0	0	0	0	0	0	0	Culex Quinquefasciatus	0	14	0	0	0	0	0	0	0	0	0	0	0	0	0	0	0	0	0	0	14	0	0	0	0	0	0	0	0	0	0
1	4.Control	1.La Mesa	2.Lluviosa	2012-11-09	LM12601	LM12	Intra	10	6. Cocina	0	0	0	0	0	0	0	0	Culex Quinquefasciatus	1	0	0	0	0	1	0	0	0	0	0	0	0	0	0	0	0	0	0	0	0	0	0	0	0	0	0	0	0	0	0
1	4.Control	1.La Mesa	2.Lluviosa	2012-11-09	LM12701	LM12	Intra	10	7. Corredor	0	0	0	0	0	0	0	0	Culex Corniger, Culex Quinquefasciatus	2	2	0	0	0	1	1	0	0	0	0	0	0	0	0	0	0	0	0	0	2	0	0	0	0	0	0	0	0	0	0
1	4.Control	2.Anapoima	2.Lluviosa	2012-11-13	AN06101	AN06	Intra	10	1. Salón de clase	0	0	0	0	0	0	0	0	Culex Quinquefasciatus	2	3	0	0	0	2	0	0	0	0	0	0	0	0	0	0	0	0	0	0	3	0	0	0	0	0	0	0	0	0	0
1	4.Control	2.Anapoima	2.Lluviosa	2012-11-13	AN06201	AN06	Intra	10	2. Comedor	0	0	0	0	0	0	0	0	Ninguna	0	0	0	0	0	0	0	0	0	0	0	0	0	0	0	0	0	0	0	0	0	0	0	0	0	0	0	0	0	0	0
1	4.Control	2.Anapoima	2.Lluviosa	2012-11-13	AN06301	AN06	Intra	10	3. Alcoba	0	0	0	0	0	0	0	0	Culex Quinquefasciatus	12	39	0	0	0	12	0	0	0	0	0	0	0	0	0	0	0	0	0	0	39	0	0	0	0	0	0	0	0	0	0
1	4.Control	2.Anapoima	2.Lluviosa	2012-11-13	AN06500	AN06	Intra	10	5. Baño	0	0	0	0	0	0	0	0	Culex Quinquefasciatus	10	14	0	0	0	10	0	0	0	0	0	0	0	0	0	0	0	0	0	0	14	0	0	0	0	0	0	0	0	0	0
1	4.Control	2.Anapoima	2.Lluviosa	2012-11-13	AN06500APTO	AN06	Intra	10	5. Baño	0	0	0	0	0	0	0	0	Culex Nigripalpus, Culex Quinquefasciatus	14	5	0	0	0	13	0	1	0	0	0	0	0	0	0	0	0	0	0	0	5	0	0	0	0	0	0	0	0	0	0
1	4.Control	2.Anapoima	2.Lluviosa	2012-11-13	AN06601	AN06	Intra	10	6. Cocina	0	0	0	0	0	0	0	0	Ninguna	0	0	0	0	0	0	0	0	0	0	0	0	0	0	0	0	0	0	0	0	0	0	0	0	0	0	0	0	0	0	0
1	4.Control	2.Anapoima	2.Lluviosa	2012-11-13	AN06602	AN06	Intra	10	6. Cocina	0	0	0	0	0	0	0	0	Culex Quinquefasciatus	1	1	0	0	0	1	0	0	0	0	0	0	0	0	0	0	0	0	0	0	1	0	0	0	0	0	0	0	0	0	0
1	4.Control	2.Anapoima	2.Lluviosa	2012-11-16	AN19101	AN19	Intra	10	1. Salón de clase	1	1	0	0	0	0	0	1	Ninguna	0	0	0	0	0	0	0	0	0	0	0	0	0	0	0	0	0	0	0	0	0	0	0	0	0	0	0	0	0	0	0
1	4.Control	2.Anapoima	2.Lluviosa	2012-11-16	AN19102	AN19	Intra	10	1. Salón de clase	0	0	0	0	0	0	0	0	Ninguna	0	0	0	0	0	0	0	0	0	0	0	0	0	0	0	0	0	0	0	0	0	0	0	0	0	0	0	0	0	0	0
1	4.Control	2.Anapoima	2.Lluviosa	2012-11-16	AN19103	AN19	Intra	10	1. Salón de clase	2	2	0	0	0	0	0	2	Culex Quinquefasciatus	2	2	0	0	0	2	0	0	0	0	0	0	0	0	0	0	0	0	0	0	2	0	0	0	0	0	0	0	0	0	0
1	4.Control	2.Anapoima	2.Lluviosa	2012-11-16	AN19201	AN19	Intra	10	2. Comedor	0	0	0	0	0	0	0	0	Culex Quinquefasciatus, Culex sp	2	14	0	0	0	1	0	0	1	0	0	0	0	0	0	0	0	0	0	0	14	0	0	0	0	0	0	0	0	0	0
1	4.Control	2.Anapoima	2.Lluviosa	2012-11-16	AN19500	AN19	Intra	10	5. Baño	1	0	0	1	0	0	0	0	Ninguna	0	0	0	0	0	0	0	0	0	0	0	0	0	0	0	0		0	0	0	0	0	0	0	0	0	0	0	0	0	0
1	4.Control	2.Anapoima	2.Lluviosa	2012-11-16	AN19601	AN19	Intra	10	6. Cocina	0	0	0	0	0	0	0	1	Ninguna	0	0	0	0	0	0	0	0	0	0	0	0	0	0	0	0	0	0	0	0	0	0	0	0	0	0	0	0	0	0	0
1	4.Control	2.Anapoima	1.Seca	2013-05-06	AN16101	AN16	Intra	10	1. Salón de clase	0	0	0	0	0	0	0	0	Ninguna	0	0	0	0	0	0	0	0	0	0	0	0	0	0	0	0	0	0	0	0	0	0	0	0	0	0	0	0	0	0	0
1	4.Control	2.Anapoima	1.Seca	2013-05-06	AN16102	AN16	Intra	10	1. Salón de clase	0	0	0	0	0	0	0	0	Ninguna	0	0	0	0	0	0	0	0	0	0	0	0	0	0	0	0	0	0	0	0	0	0	0	0	0	0	0	0	0	0	0
1	4.Control	2.Anapoima	1.Seca	2013-05-06	AN16201	AN16	Intra	10	2. Comedor	0	0	0	0	0	0	0	0	Ninguna	0	0	0	0	0	0	0	0	0	0	0	0	0	0	0	0	0	0	0	0	0	0	0	0	0	0	0	0	0	0	0
1	4.Control	2.Anapoima	1.Seca	2013-05-06	AN16301	AN16	Intra	10	3. Alcoba	3	1	0	2	0	0	0	1	Ninguna	0	0	0	0	0	0	0	0	0	0	0	0	0	0	0	0	0	0	0	0	0	0	0	0	0	0	0	0	0	0	0
1	4.Control	2.Anapoima	1.Seca	2013-05-06	AN16302	AN16	Intra	10	3. Alcoba	0	0	0	0	0	0	0	0	Ninguna	0	0	0	0	0	0	0	0	0	0	0	0	0	0	0	0	0	0	0	0	0	0	0	0	0	0	0	0	0	0	0
1	4.Control	2.Anapoima	1.Seca	2013-05-06	AN16500	AN16	Intra	10	5. Baño	0	0	0	0	0	0	0	0	Ninguna	0	0	0	0	0	0	0	0	0	0	0	0	0	0	0	0	0	0	0	0	0	0	0	0	0	0	0	0	0	0	0
1	4.Control	2.Anapoima	1.Seca	2013-05-06	AN16601	AN16	Intra	10	6. Cocina	0	0	0	0	0	0	0	0	Ninguna	0	0	0	0	0	0	0	0	0	0	0	0	0	0	0	0	0	0	0	0	0	0	0	0	0	0	0	0	0	0	0
1	4.Control	2.Anapoima	1.Seca	2013-05-06	AN16701	AN16	Intra	10	7. Corredor	0	0	0	0	0	0	0	0	Ninguna	0	0	0	0	0	0	0	0	0	0	0	0	0	0	0	0	0	0	0	0	0	0	0	0	0	0	0	0	0	0	0
1	4.Control	1.La Mesa	1.Seca	2013-05-06	LM10101	LM10	Intra	10	1. Salón de clase	0	0	0	0	0	0	0	0	Culex Quinquefasciatus, Culex sp	1	1	0	0	0	0	0	0	1	0	0	0	0	0	0	0	0	0	0	0	1	0	0	0	0	0	0	0	0	0	0
1	4.Control	1.La Mesa	1.Seca	2013-05-06	LM10102	LM10	Intra	10	1. Salón de clase	0	0	0	0	0	0	0	0	Culex Quinquefasciatus	1	3	0	0	0	1	0	0	0	0	0	0	0	0	0	0	0	0	0	0	3	0	0	0	0	0	0	0	0	0	0
1	4.Control	1.La Mesa	1.Seca	2013-05-06	LM10103	LM10	Intra	10	1. Salón de clase	0	0	0	0	0	0	0	0	Culex Quinquefasciatus, Culex sp, Limatus durhamii	8	4	0	1	0	2	0	0	5	0	0	0	0	0	0	0	0	0	0	0	4	0	0	0	0	0	0	0	0	0	0
1	4.Control	1.La Mesa	1.Seca	2013-05-06	LM10201	LM10	Intra	10	2. Comedor	0	0	0	0	0	0	0	0	Culex Quinquefasciatus	2	5	0	0	0	2	0	0	0	0	0	0	0	0	0	0	0	0	0	0	5	0	0	0	0	0	0	0	0	0	0
1	4.Control	1.La Mesa	1.Seca	2013-05-06	LM10500	LM10	Intra	10	5. Baño	0	0	0	0	0	0	0	0	Culex Quinquefasciatus	3	8	0	0	0	3	0	0	0	0	0	0	0	0	0	0	0	0	0	0	8	0	0	0	0	0	0	0	0	0	0
1	4.Control	1.La Mesa	1.Seca	2013-05-06	LM10500APTO	LM10	Intra	10	5. Baño	0	0	0	0	0	0	0	0	Culex Quinquefasciatus	1	1	0	0	0	1	0	0	0	0	0	0	0	0	0	0	0	0	0	0	1	0	0	0	0	0	0	0	0	0	0
1	4.Control	1.La Mesa	1.Seca	2013-05-06	LM10601	LM10	Intra	10	6. Cocina	0	0	0	0	0	0	0	0	Culex Quinquefasciatus	1	0	0	0	0	1	0	0	0	0	0	0	0	0	0	0	0	0	0	0	0	0	0	0	0	0	0	0	0	0	0
1	4.Control	1.La Mesa	1.Seca	2013-05-06	LM10801	LM10	Intra	10	8. Otro_intra (especifique)	0	0	0	0	0	0	0	0	Aedes fluviatilis	1	0	1	0	0	0	0	0	0	0	0	0	0	0	0	0	0	0	0	0	0	0	0	0	0	0	0	0	0	0	0
1	4.Control	1.La Mesa	1.Seca	2013-05-08	LM08101	LM08	Intra	10	1. Salón de clase	1	0	0	0	0	1	0	1	Culex Quinquefasciatus	0	1	0	0	0	0	0	0	0	0	0	0	0	0	0	0	0	0	0	0	1	0	0	0	0	0	0	0	0	0	0
1	4.Control	1.La Mesa	1.Seca	2013-05-08	LM08102	LM08	Intra	10	1. Salón de clase	1	1	0	0	0	0	0	0	Ninguna	0	0	0	0	0	0	0	0	0	0	0	0	0	0	0	0	0	0	0	0	0	0	0	0	0	0	0	0	0	0	0
1	4.Control	1.La Mesa	1.Seca	2013-05-08	LM08500	LM08	Intra	10	5. Baño	0	0	0	0	0	0	0	0	Ninguna	0	0	0	0	0	0	0	0	0	0	0	0	0	0	0	0	0	0	0	0	0	0	0	0	0	0	0	0	0	0	0
1	4.Control	1.La Mesa	1.Seca	2013-05-08	LM08601	LM08	Intra	10	6. Cocina	1	1	0	0	0	0	0	2	Culex Quinquefasciatus	0	1	0	0	0	0	0	0	0	0	0	0	0	0	0	0	0	0	0	0	1	0	0	0	0	0	0	0	0	0	0
1	4.Control	1.La Mesa	1.Seca	2013-05-16	LM02101	LM02	Intra	10	1. Salón de clase	0	0	0	0	0	0	0	0	Culex Quinquefasciatus	2	2	0	0	0	2	0	0	0	0	0	0	0	0	0	0	0	0	0	0	2	0	0	0	0	0	0	0	0	0	0
1	4.Control	1.La Mesa	1.Seca	2013-05-16	LM02102	LM02	Intra	10	1. Salón de clase	0	0	0	0	0	0	0	0	Culex Quinquefasciatus	2	4	0	0	0	2	0	0	0	0	0	0	0	0	0	0	0	0	0	0	4	0	0	0	0	0	0	0	0	0	0
1	4.Control	1.La Mesa	1.Seca	2013-05-16	LM02103	LM02	Intra	10	1. Salón de clase	0	0	0	0	0	0	0	0	Culex Quinquefasciatus	2	6	0	0	0	2	0	0	0	0	0	0	0	0	0	0	0	0	0	0	6	0	0	0	0	0	0	0	0	0	0
1	4.Control	1.La Mesa	1.Seca	2013-05-16	LM02201	LM02	Intra	10	2. Comedor	0	0	0	0	0	0	0	0	Culex Quinquefasciatus	2	4	0	0	0	2	0	0	0	0	0	0	0	0	0	0	0	0	0	0	4	0	0	0	0	0	0	0	0	0	0
1	4.Control	1.La Mesa	1.Seca	2013-05-16	LM02500	LM02	Intra	10	5. Baño	0	0	0	0	0	0	0	0	Culex Quinquefasciatus	5	8	0	0	0	5	0	0	0	0	0	0	0	0	0	0	0	0	0	0	8	0	0	0	0	0	0	0	0	0	0
1	4.Control	1.La Mesa	1.Seca	2013-05-16	LM02601	LM02	Intra	10	6. Cocina	0	0	0	0	0	0	0	0	Culex Quinquefasciatus	0	2	0	0	0	0	0	0	0	0	0	0	0	0	0	0	0	0	0	0	2	0	0	0	0	0	0	0	0	0	0
1	4.Control	1.La Mesa	1.Seca	2013-05-16	LM02801	LM02	Intra	10	8. Otro_intra (especifique)	0	0	0	0	0	0	0	0	Culex Quinquefasciatus	1	2	0	0	0	1	0	0	0	0	0	0	0	0	0	0	0	0	0	0	2	0	0	0	0	0	0	0	0	0	0
1	4.Control	2.Anapoima	1.Seca	2013-05-17	AN06101	AN06	Intra	10	1. Salón de clase	0	0	0	0	0	0	0	0	Ninguna	0	0	0	0	0	0	0	0	0	0	0	0	0	0	0	0	0	0	0	0	0	0	0	0	0	0	0	0	0	0	0
1	4.Control	2.Anapoima	1.Seca	2013-05-17	AN06102	AN06	Intra	10	1. Salón de clase	0	0	0	0	0	0	0	0	Ninguna	0	0	0	0	0	0	0	0	0	0	0	0	0	0	0	0	0	0	0	0	0	0	0	0	0	0	0	0	0	0	0
1	4.Control	2.Anapoima	1.Seca	2013-05-17	AN06201	AN06	Intra	10	2. Comedor	0	0	0	0	0	0	0	0	Ninguna	0	0	0	0	0	0	0	0	0	0	0	0	0	0	0	0	0	0	0	0	0	0	0	0	0	0	0	0	0	0	0
1	4.Control	2.Anapoima	1.Seca	2013-05-17	AN06301	AN06	Intra	10	3. Alcoba	0	0	0	0	0	0	0	0	Ninguna	0	0	0	0	0	0	0	0	0	0	0	0	0	0	0	0	0	0	0	0	0	0	0	0	0	0	0	0	0	0	0
1	4.Control	2.Anapoima	1.Seca	2013-05-17	AN06500	AN06	Intra	10	5. Baño	0	0	0	0	0	0	0	0	Culex Quinquefasciatus	1	3	0	0	0	1	0	0	0	0	0	0	0	0	0	0	0	0	0	0	3	0	0	0	0	0	0	0	0	0	0
1	4.Control	2.Anapoima	1.Seca	2013-05-17	AN06601	AN06	Intra	10	6. Cocina	0	0	0	0	0	0	0	0	Ninguna	0	0	0	0	0	0	0	0	0	0	0	0	0	0	0	0	0	0	0	0	0	0	0	0	0	0	0	0	0	0	0
1	4.Control	2.Anapoima	1.Seca	2013-05-17	AN06602	AN06	Intra	10	6. Cocina	0	0	0	0	0	0	0	0	Ninguna	0	0	0	0	0	0	0	0	0	0	0	0	0	0	0	0	0	0	0	0	0	0	0	0	0	0	0	0	0	0	0
1	4.Control	2.Anapoima	1.Seca	2013-05-17	AN06701	AN06	Intra	10	7. Corredor	0	0	0	0	0	0	0	0	Ninguna	0	0	0	0	0	0	0	0	0	0	0	0	0	0	0	0	0	0	0	0	0	0	0	0	0	0	0	0	0	0	0
1	4.Control	1.La Mesa	1.Seca	2013-05-21	LM12101	LM12	Intra	10	1. Salón de clase	0	0	0	0	0	0	0	0	Culex Quinquefasciatus	17	24	0	0	0	17	0	0	0	0	0	0	0	0	0	0	0	0	0	0	24	0	0	0	0	0	0	0	0	0	0
1	4.Control	1.La Mesa	1.Seca	2013-05-21	LM12102	LM12	Intra	10	1. Salón de clase	0	0	0	0	0	0	0	0	Culex Quinquefasciatus	1	1	0	0	0	1	0	0	0	0	0	0	0	0	0	0	0	0	0	0	1	0	0	0	0	0	0	0	0	0	0
1	4.Control	1.La Mesa	1.Seca	2013-05-21	LM12103	LM12	Intra	10	1. Salón de clase	0	0	0	0	0	0	0	0	Culex Quinquefasciatus	8	15	0	0	0	8	0	0	0	0	0	0	0	0	0	0	0	0	0	0	15	0	0	0	0	0	0	0	0	0	0
1	4.Control	1.La Mesa	1.Seca	2013-05-21	LM12301	LM12	Intra	10	3. Alcoba	0	0	0	0	0	0	0	0	Culex Quinquefasciatus	60	70	0	0	0	60	0	0	0	0	0	0	0	0	0	0	0	0	0	0	70	0	0	0	0	0	0	0	0	0	0
1	4.Control	1.La Mesa	1.Seca	2013-05-21	LM12302	LM12	Intra	10	3. Alcoba	0	0	0	0	0	0	0	0	Culex Quinquefasciatus	25	10	0	0	0	25	0	0	0	0	0	0	0	0	0	0	0	0	0	0	10	0	0	0	0	0	0	0	0	0	0
1	4.Control	1.La Mesa	1.Seca	2013-05-21	LM12500	LM12	Intra	10	5. Baño	0	0	0	0	0	0	0	0	Aedes augustivittatus	24	65	0	0	0	23	0	0	0	0	1	0	0	0		0	0		0	0	65	0	0	0	0	0	0	0	0	0	0
1	4.Control	1.La Mesa	1.Seca	2013-05-21	LM12500APTO	LM12	Intra	10	5. Baño	0	0	0	0	0	0	0	0	Culex Quinquefasciatus	8	2	0	0	0	8	0	0	0	0	0	0	0	0	0	0	0	0	0	0	2	0	0	0	0	0	0	0	0	0	0
1	4.Control	1.La Mesa	1.Seca	2013-05-21	LM12601	LM12	Intra	10	6. Cocina	0	0	0	0	0	0	0	0	Culex Quinquefasciatus	8	9	0	0	0	8	0	0	0	0	0	0	0	0	0	0	0	0	0	0	9	0	0	0	0	0	0	0	0	0	0
1	4.Control	1.La Mesa	1.Seca	2013-05-21	LM12602	LM12	Intra	10	6. Cocina	0	0	0	0	0	0	0	0	Culex Quinquefasciatus	14	3	0	0	0	14	0	0	0	0	0	0	0	0	0	0	0	0	0	0	3	0	0	0	0	0	0	0	0	0	0
1	4.Control	1.La Mesa	1.Seca	2013-05-21	LM12801	LM12	Intra	10	8. Otro_intra (especifique)	0	0	0	0	0	0	0	0	Culex Quinquefasciatus	28	16	0	0	0	28	0	0	0	0	0	0	0	0	0	0	0	0	0	0	16	0	0	0	0	0	0	0	0	0	0
1	4.Control	2.Anapoima	1.Seca	2013-05-22	AN19101	AN19	Intra	10	1. Salón de clase	0	0	0	0	0	0	0	0	Culex Quinquefasciatus	0	2	0	0	0	0	0	0	0	0	0	0	0	0	0	0	0	0	0	0	2	0	0	0	0	0	0	0	0	0	0
1	4.Control	2.Anapoima	1.Seca	2013-05-22	AN19102	AN19	Intra	10	1. Salón de clase	1	1	0	0	0	0	0	1	Culex Quinquefasciatus	2	7	0	0	0	2	0	0	0	0	0	0	0	0	0	0	0	0	0	0	7	0	0	0	0	0	0	0	0	0	0
1	4.Control	2.Anapoima	1.Seca	2013-05-22	AN19201	AN19	Intra	10	2. Comedor	0	0	0	0	0	0	0	0	Culex Quinquefasciatus	1	0	0	0	0	1	0	0	0	0	0	0	0	0	0	0	0	0	0	0	0	0	0	0	0	0	0	0	0	0	0
1	4.Control	2.Anapoima	1.Seca	2013-05-22	AN19301	AN19	Intra	10	3. Alcoba	4	0	1	3	0	0	0	1	Culex Quinquefasciatus	1	3	0	0	0	1	0	0	0	0	0	0	0	0	0	0	0	0	0	0	3	0	0	0	0	0	0	0	0	0	0
1	4.Control	2.Anapoima	1.Seca	2013-05-22	AN19500	AN19	Intra	10	5. Baño	0	0	0	0	0	0	0	1	Culex Quinquefasciatus	1	2	0	0	0	1	0	0	0	0	0	0	0	0	0	0	0	0	0	0	2	0	0	0	0	0	0	0	0	0	0
1	4.Control	2.Anapoima	1.Seca	2013-05-22	AN19601	AN19	Intra	10	6. Cocina	0	0	0	0	0	0	0	0	Culex Quinquefasciatus	0	3	0	0	0	0	0	0	0	0	0	0	0	0	0	0	0	0	0	0	3	0	0	0	0	0	0	0	0	0	0
1	4.Control	2.Anapoima	1.Seca	2013-05-22	AN19602	AN19	Intra	10	6. Cocina	0	0	0	0	0	0	0	0	Ninguna	0	0	0	0	0	0	0	0	0	0	0	0	0	0	0	0	0	0	0	0	0	0	0	0	0	0	0	0	0	0	0
1	4.Control	2.Anapoima	1.Seca	2013-05-24	AN15101	AN15	Intra	10	1. Salón de clase	0	0	0	0	0	0	0	0	Ninguna	0	0	0	0	0	0	0	0	0	0	0	0	0	0	0	0	0	0	0	0	0	0	0	0	0	0	0	0	0	0	0
1	4.Control	2.Anapoima	1.Seca	2013-05-24	AN15102	AN15	Intra	10	1. Salón de clase	1	0	0	0	1	0	0	0	Ninguna	0	0	0	0	0	0	0	0	0	0	0	0	0	0	0	0	0	0	0	0	0	0	0	0	0	0	0	0	0	0	0
1	4.Control	2.Anapoima	1.Seca	2013-05-24	AN15103	AN15	Intra	10	1. Salón de clase	0	0	0	0	0	0	0	0	Ninguna	0	0	0	0	0	0	0	0	0	0	0	0	0	0	0	0	0	0	0	0	0	0	0	0	0	0	0	0	0	0	0
1	4.Control	2.Anapoima	1.Seca	2013-05-24	AN15104	AN15	Intra	10	1. Salón de clase	0	0	0	0	0	0	0	0	Ninguna	0	0	0	0	0	0	0	0	0	0	0	0	0	0	0	0	0	0	0	0	0	0	0	0	0	0	0	0	0	0	0
1	4.Control	2.Anapoima	1.Seca	2013-05-24	AN15201	AN15	Intra	10	2. Comedor	0	0	0	0	0	0	0	0	Ninguna	0	0	0	0	0	0	0	0	0	0	0	0	0	0	0	0	0	0	0	0	0	0	0	0	0	0	0	0	0	0	0
1	4.Control	2.Anapoima	1.Seca	2013-05-24	AN15301	AN15	Intra	10	3. Alcoba	4	3	0	1	0	0	0	0	Culex Quinquefasciatus	0	1	0	0	0	0	0	0	0	0	0	0	0	0	0	0	0	0	0	0	1	0	0	0	0	0	0	0	0	0	0
1	4.Control	2.Anapoima	1.Seca	2013-05-24	AN15500	AN15	Intra	10	5. Baño	0	0	0	0	0	0	0	0	Ninguna	0	0	0	0	0	0	0	0	0	0	0	0	0	0	0	0	0	0	0	0	0	0	0	0	0	0	0	0	0	0	0
1	4.Control	2.Anapoima	1.Seca	2013-05-24	AN15601	AN15	Intra	10	6. Cocina	0	0	0	0	0	0	0	0	Ninguna	0	0	0	0	0	0	0	0	0	0	0	0	0	0	0	0	0	0	0	0	0	0	0	0	0	0	0	0	0	0	0
1	4.Control	1.La Mesa	2.Lluviosa	2013-09-26	LM08101	LM08	Intra	10	1. Salón de clase	0	0	0	0	0	0	0	1	Ninguna	0	0	0	0	0	0	0	0	0	0	0	0	0	0	0	0	0	0	0	0	0	0	0	0	0	0	0	0	0	0	0
1	4.Control	1.La Mesa	2.Lluviosa	2013-09-26	LM08102	LM08	Intra	10	1. Salón de clase	0	0	0	0	0	0	0	0	Ninguna	0	0	0	0	0	0	0	0	0	0	0	0	0	0	0	0	0	0	0	0	0	0	0	0	0	0	0	0	0	0	0
1	4.Control	1.La Mesa	2.Lluviosa	2013-09-26	LM08201	LM08	Intra	10	2. Comedor	0	0	0	0	0	0	0	0	Ninguna	0	0	0	0	0	0	0	0	0	0	0	0	0	0	0	0	0	0	0	0	0	0	0	0	0	0	0	0	0	0	0
1	4.Control	1.La Mesa	2.Lluviosa	2013-09-26	LM08500	LM08	Intra	10	5. Baño	0	0	0	0	0	0	0	0	Culex Quinquefasciatus	0	1	0	0	0	0	0	0	0	0	0	0	0	0	0	0	0	0	0	0	1	0	0	0	0	0	0	0	0	0	0
1	4.Control	1.La Mesa	2.Lluviosa	2013-09-26	LM08601	LM08	Intra	10	6. Cocina	1	0	0	0	0	1	0	1	Ninguna	0	0	0	0	0	0	0	0	0	0	0	0	0	0	0	0	0	0	0	0	0	0	0	0	0	0	0	0	0	0	0
1	4.Control	1.La Mesa	2.Lluviosa	2013-09-27	LM10101	LM10	Intra	10	1. Salón de clase	0	0	0	0	0	0	0	0	Ninguna	0	0	0	0	0	0	0	0	0	0	0	0	0	0	0	0	0	0	0	0	0	0	0	0	0	0	0	0	0	0	0
1	4.Control	1.La Mesa	2.Lluviosa	2013-09-27	LM10102	LM10	Intra	10	1. Salón de clase	0	0	0	0	0	0	0	0	Ninguna	0	0	0	0	0	0	0	0	0	0	0	0	0	0	0	0	0	0	0	0	0	0	0	0	0	0	0	0	0	0	0
1	4.Control	1.La Mesa	2.Lluviosa	2013-09-27	LM10103	LM10	Intra	10	1. Salón de clase	0	0	0	0	0	0	0	0	Culex Quinquefasciatus	3	2	0	0	0	3	0	0	0	0	0	0	0	0	0	0	0	0	0	0	2	0	0	0	0	0	0	0	0	0	0
1	4.Control	1.La Mesa	2.Lluviosa	2013-09-27	LM10201	LM10	Intra	10	2. Comedor	0	0	0	0	0	0	0	0	Culex Quinquefasciatus	0	1	0	0	0	0	0	0	0	0	0	0	0	0	0	0	0	0	0	0	1	0	0	0	0	0	0		0	0	0
1	4.Control	1.La Mesa	2.Lluviosa	2013-09-27	LM10500	LM10	Intra	10	5. Baño	0	0	0	0	0	0	0	1	Ninguna	0	0	0	0	0	0	0	0	0	0	0	0	0	0	0	0	0	0	0	0	0	0	0	0	0	0	0	0	0	0	0
1	4.Control	1.La Mesa	2.Lluviosa	2013-09-27	LM10601	LM10	Intra	10	6. Cocina	0	0	0	0	0	0	0	0	Culex Quinquefasciatus	1	0	0	0	0	1	0	0	0	0	0	0	0	0	0	0	0	0	0	0	0	0	0	0	0	0	0	0	0	0	0
1	4.Control	2.Anapoima	2.Lluviosa	2013-10-01	AN19101	AN19	Intra	10	1. Salón de clase	0	0	0	0	0	0	0	0	Ninguna	0	0	0	0	0	0	0	0	0	0	0	0	0	0	0	0	0	0	0	0	0	0	0	0	0	0	0	0	0	0	0
1	4.Control	2.Anapoima	2.Lluviosa	2013-10-01	AN19102	AN19	Intra	10	1. Salón de clase	0	0	0	0	0	0	0	2	Culex Quinquefasciatus	1	1	0	0	0	1	0	0	0	0	0	0	0	0	0	0	0	0	0	0	1	0	0	0	0	0	0	0	0	0	0
1	4.Control	2.Anapoima	2.Lluviosa	2013-10-01	AN19201	AN19	Intra	10	2. Comedor	0	0	0	0	0	0	0	0	Culex Quinquefasciatus	1	0	0	0	0	1	0	0	0	0	0	0	0	0	0	0	0	0	0	0	0	0	0	0	0	0	0	0	0	0	0
1	4.Control	2.Anapoima	2.Lluviosa	2013-10-01	AN19301	AN19	Intra	10	3. Alcoba	0	0	0	0	0	0	0	0	Ninguna	0	0	0	0	0	0	0	0	0	0	0	0	0	0	0	0	0	0	0	0	0	0	0	0	0	0	0	0	0	0	0
1	4.Control	2.Anapoima	2.Lluviosa	2013-10-01	AN19500	AN19	Intra	10	5. Baño	0	0	0	0	0	0	0	0	Ninguna	0	0	0	0	0	0	0	0	0	0	0	0	0	0	0	0	0	0	0	0	0	0	0	0	0	0	0	0	0	0	0
1	4.Control	2.Anapoima	2.Lluviosa	2013-10-01	AN19601	AN19	Intra	10	6. Cocina	0	0	0	0	0	0	0	0	Ninguna	0	0	0	0	0	0	0	0	0	0	0	0	0	0	0	0	0	0	0	0	0	0	0	0	0	0	0	0	0	0	0
1	4.Control	1.La Mesa	2.Lluviosa	2013-10-01	LM12101	LM12	Intra	10	1. Salón de clase	0	0	0	0	0	0	0	0	Culex Quinquefasciatus, Culex sp	12	8	0	0	0	10	0	0	2	0	0	0	0	0	0	0	0	0	0	0	8	0	0	0	0	0	0	0	0	0	0
1	4.Control	1.La Mesa	2.Lluviosa	2013-10-01	LM12102	LM12	Intra	10	1. Salón de clase	0	0	0	0	0	0	0	0	Culex Quinquefasciatus	1	1	0	0	0	1	0	0	0	0	0	0	0	0	0	0	0	0	0	0	1	0	0	0	0	0	0	0	0	0	0
1	4.Control	1.La Mesa	2.Lluviosa	2013-10-01	LM12301	LM12	Intra	10	3. Alcoba	0	0	0	0	0	0	0	0	Culex Quinquefasciatus	28	3	0	0	0	28	0	0	0	0	0	0	0	0	0	0	0	0	0	0	3	0	0	0	0	0	0	0	0	0	0
1	4.Control	1.La Mesa	2.Lluviosa	2013-10-01	LM12302	LM12	Intra	10	3. Alcoba	0	0	0	0	0	0	0	0	Culex Quinquefasciatus	3	6	0	0	0	3	0	0	0	0	0	0	0	0	0	0	0	0	0	0	6	0	0	0	0	0	0	0	0	0	0
1	4.Control	1.La Mesa	2.Lluviosa	2013-10-01	LM12500	LM12	Intra	10	5. Baño	0	0	0	0	0	0	0	0	Culex Quinquefasciatus	5	12	0	0	0	5	0	0	0	0	0	0	0	0	0	0	0	0	0	0	12	0	0	0	0	0	0	0	0	0	0
1	4.Control	1.La Mesa	2.Lluviosa	2013-10-01	LM12500APTO	LM12	Intra	10	5. Baño	0	0	0	0	0	0	0	0	Culex Quinquefasciatus	4	1	0	0	0	4	0	0	0	0	0	0	0	0	0	0	0	0	0	0	1	0	0	0	0	0	0	0	0	0	0
1	4.Control	1.La Mesa	2.Lluviosa	2013-10-01	LM12601	LM12	Intra	10	6. Cocina	0	0	0	0	0	0	0	0	Culex Quinquefasciatus	7	3	0	0	0	7	0	0	0	0	0	0	0	0	0	0	0	0	0	0	3	0	0	0	0	0	0	0	0	0	0
1	4.Control	1.La Mesa	2.Lluviosa	2013-10-01	LM12602	LM12	Intra	10	6. Cocina	0	0	0	0	0	0	0	0	Ninguna	0	0	0	0	0	0	0	0	0	0	0	0	0	0	0	0	0	0	0	0	0	0	0	0	0	0	0	0	0	0	0
1	4.Control	1.La Mesa	2.Lluviosa	2013-10-01	LM12801	LM12	Intra	10	8. Otro_intra (especifique)	0	0	0	0	0	0	0	0	Culex Quinquefasciatus	8	3	0	0	0	8	0	0	0	0	0	0	0	0	0	0	0	0	0	0	3	0	0	0	0	0	0	0	0	0	0
1	4.Control	2.Anapoima	2.Lluviosa	2013-10-02	AN16101	AN16	Intra	10	1. Salón de clase	0	0	0	0	0	0	0	0	Culex Quinquefasciatus	1	2	0	0	0	1	0	0	0	0	0	0	0	0	0	0	0	0	0	0	2	0	0	0	0	0	0	0	0	0	0
1	4.Control	2.Anapoima	2.Lluviosa	2013-10-02	AN16102	AN16	Intra	10	2. Comedor	0	0	0	0	0	0	0	0	Ninguna	0	0	0	0	0	0	0	0	0	0	0	0	0	0	0	0	0	0	0	0	0	0	0	0	0	0	0	0	0	0	0
1	4.Control	2.Anapoima	2.Lluviosa	2013-10-02	AN16201	AN16	Intra	10	2. Comedor	1	0	0	0	1	0	0	0	Culex Quinquefasciatus	4	2	0	0	0	4	0	0	0	0	0	0	0	0	0	0	0	0	0	0	2	0	0	0	0	0	0	0	0	0	0
1	4.Control	2.Anapoima	2.Lluviosa	2013-10-02	AN16301	AN16	Intra	10	3. Alcoba	1	1	0	0	0	0	0	0	Culex Quinquefasciatus	2	5	0	0	0	2	0	0	0	0	0	0	0	0	0	0	0	0	0	0	5	0	0	0	0	0	0	0	0	0	0
1	4.Control	2.Anapoima	2.Lluviosa	2013-10-02	AN16500	AN16	Intra	10	5. Baño	2	0	0	2	0	0	0	1	Ninguna	0	0	0	0	0	0	0	0	0	0	0	0	0	0	0	0	0	0	0	0	0	0	0	0	0	0	0	0	0	0	0
1	4.Control	2.Anapoima	2.Lluviosa	2013-10-02	AN16601	AN16	Intra	10	6. Cocina	0	0	0	0	0	0	0	0	Ninguna	0	0	0	0	0	0	0	0	0	0	0	0	0	0	0	0	0	0	0	0	0	0	0	0	0	0	0	0	0	0	0
1	4.Control	2.Anapoima	2.Lluviosa	2013-10-03	AN06101	AN06	Intra	10	1. Salón de clase	0	0	0	0	0	0	0	0	Ninguna	0	0	0	0	0	0	0	0	0	0	0	0	0	0	0	0	0	0	0	0	0	0	0	0	0	0	0	0	0	0	0
1	4.Control	2.Anapoima	2.Lluviosa	2013-10-03	AN06102	AN06	Intra	10	1. Salón de clase	0	0	0	0	0	0	0	0	Ninguna	0	0	0	0	0	0	0	0	0	0	0	0	0	0	0	0	0	0	0	0	0	0	0	0	0	0	0	0	0	0	0
1	4.Control	2.Anapoima	2.Lluviosa	2013-10-03	AN06201	AN06	Intra	10	2. Comedor	0	0	0	0	0	0	0	0	Ninguna	0	0	0	0	0	0	0	0	0	0	0	0	0	0	0	0	0	0	0	0	0	0	0	0	0	0	0	0	0	0	0
1	4.Control	2.Anapoima	2.Lluviosa	2013-10-03	AN06500	AN06	Intra	10	5. Baño	0	0	0	0	0	0	0	0	Culex Quinquefasciatus	0	2	0	0	0	0	0	0	0	0	0	0	0	0	0	0	0	0	0	0	2	0	0	0	0	0	0	0	0	0	0
1	4.Control	2.Anapoima	2.Lluviosa	2013-10-03	AN06601	AN06	Intra	10	6. Cocina	0	0	0	0	0	0	0	0	Ninguna	0	0	0	0	0	0	0	0	0	0	0	0	0	0	0	0	0	0	0	0	0	0	0	0	0	0	0	0	0	0	0
1	4.Control	2.Anapoima	2.Lluviosa	2013-10-15	AN15101	AN15	Intra	10	1. Salón de clase	0	0	0	0	0	0	0	0	Ninguna	0	0	0	0	0	0	0	0	0	0	0	0	0	0	0	0	0	0	0	0	0	0	0	0	0	0	0	0	0	0	0
1	4.Control	2.Anapoima	2.Lluviosa	2013-10-15	AN15102	AN15	Intra	10	1. Salón de clase	0	0	0	0	0	0	0	0	Ninguna	0	0	0	0	0	0	0	0	0	0	0	0	0	0	0	0	0	0	0	0	0	0	0	0	0	0	0	0	0	0	0
1	4.Control	2.Anapoima	2.Lluviosa	2013-10-15	AN15103	AN15	Intra	10	1. Salón de clase	0	0	0	0	0	0	0	0	Ninguna	0	0	0	0	0	0	0	0	0	0	0	0	0	0	0	0	0	0	0	0	0	0	0	0	0	0	0	0	0	0	0
1	4.Control	2.Anapoima	2.Lluviosa	2013-10-15	AN15104	AN15	Intra	10	1. Salón de clase	0	0	0	0	0	0	0	0	Ninguna	0	0	0	0	0	0	0	0	0	0	0	0	0	0	0	0	0	0	0	0	0	0	0	0	0	0	0	0	0	0	0
1	4.Control	2.Anapoima	2.Lluviosa	2013-10-15	AN15201	AN15	Intra	10	2. Comedor	0	0	0	0	0	0	0	0	Ninguna	0	0	0	0	0	0	0	0	0	0	0	0	0	0	0	0	0	0	0	0	0	0	0	0	0	0	0	0	0	0	0
1	4.Control	2.Anapoima	2.Lluviosa	2013-10-15	AN15301	AN15	Intra	10	3. Alcoba	0	0	0	0	0	0	0	0	Ninguna	0	0	0	0	0	0	0	0	0	0	0	0	0	0	0	0	0	0	0	0	0	0	0	0	0	0	0	0	0	0	0
1	4.Control	2.Anapoima	2.Lluviosa	2013-10-15	AN15500	AN15	Intra	10	5. Baño	0	0	0	0	0	0	0	0	Ninguna	0	0	0	0	0	0	0	0	0	0	0	0	0	0	0	0	0	0	0	0	0	0	0	0	0	0	0	0	0	0	0
1	4.Control	2.Anapoima	2.Lluviosa	2013-10-15	AN15501	AN15	Intra	10	5. Baño	0	0	0	0	0	0	0	0	Ninguna	0	0	0	0	0	0	0	0	0	0	0	0	0	0	0	0	0	0	0	0	0	0	0	0	0	0	0	0	0	0	0
1	4.Control	2.Anapoima	2.Lluviosa	2013-10-15	AN15502	AN15	Intra	10	5. Baño	0	0	0	0	0	0	0	0	Ninguna	0	0	0	0	0	0	0	0	0	0	0	0	0	0	0	0	0	0	0	0	0	0	0	0	0	0	0	0	0	0	0
1	4.Control	2.Anapoima	2.Lluviosa	2013-10-15	AN15503	AN15	Intra	10	5. Baño	0	0	0	0	0	0	0	0	Ninguna	0	0	0	0	0	0	0	0	0	0	0	0	0	0	0	0	0	0	0	0	0	0	0	0	0	0	0	0	0	0	0
1	4.Control	2.Anapoima	2.Lluviosa	2013-10-15	AN15601	AN15	Intra	10	6. Cocina	0	0	0	0	0	0	0	0	Ninguna	0	0	0	0	0	0	0	0	0	0	0	0	0	0	0	0	0	0	0	0	0	0	0	0	0	0	0	0	0	0	0
1	4.Control	2.Anapoima	2.Lluviosa	2013-10-15	AN15602	AN15	Intra	10	6. Cocina	0	0	0	0	0	0	0	0	Ninguna	0	0	0	0	0	0	0	0	0	0	0	0	0	0	0	0	0	0	0	0	0	0	0	0	0	0	0	0	0	0	0
1	4.Control	1.La Mesa	2.Lluviosa	2013-10-16	LM02101	LM02	Intra	10	1. Salón de clase	0	0	0	0	0	0	0	0	Ninguna	0	0	0	0	0	0	0	0	0	0	0	0	0	0	0	0	0	0	0	0	0	0	0	0	0	0	0	0	0	0	0
1	4.Control	1.La Mesa	2.Lluviosa	2013-10-16	LM02102	LM02	Intra	10	1. Salón de clase	0	0	0	0	0	0	0	0	Ninguna	0	0	0	0	0	0	0	0	0	0	0	0	0	0	0	0	0	0	0	0	0	0	0	0	0	0	0	0	0	0	0
1	4.Control	1.La Mesa	2.Lluviosa	2013-10-16	LM02103	LM02	Intra	10	1. Salón de clase	0	0	0	0	0	0	0	0	Ninguna	0	0	0	0	0	0	0	0	0	0	0	0	0	0	0	0	0	0	0	0	0	0	0	0	0	0	0	0	0	0	0
1	4.Control	1.La Mesa	2.Lluviosa	2013-10-16	LM02201	LM02	Intra	10	2. Comedor	0	0	0	0	0	0	0	0	Culex Quinquefasciatus	1	0	0	0	0	1	0	0	0	0	0	0	0	0	0	0	0	0	0	0	0	0	0	0	0	0	0	0	0	0	0
1	4.Control	1.La Mesa	2.Lluviosa	2013-10-16	LM02500	LM02	Intra	10	5. Baño	0	0	0	0	0	0	0	0	Culex Quinquefasciatus	2	3	0	0	0	2	0	0	0	0	0	0	0	0	0	0	0	0	0	0	3	0	0	0	0	0	0	0	0	0	0
1	4.Control	1.La Mesa	2.Lluviosa	2013-10-16	LM02601	LM02	Intra	10	6. Cocina	0	0	0	0	0	0	0	0	Ninguna	0	0	0	0	0	0	0	0	0	0	0	0	0	0	0	0	0	0	0	0	0	0	0	0	0	0	0	0	0	0	0
1	4.Control	1.La Mesa	2.Lluviosa	2013-10-16	LM02801	LM02	Intra	10	8. Otro_intra (especifique)	0	0	0	0	0	0	0	0	Ninguna	0	0	0	0	0	0	0	0	0	0	0	0	0	0	0	0	0	0	0	0	0	0	0	0	0	0	0	0	0	0	0
1	4.Control	1.La Mesa	2.Lluviosa	2013-10-16	LM02802	LM02	Intra	10	8. Otro_intra (especifique)	0	0	0	0	0	0	0	0	Ninguna	0	0	0	0	0	0	0	0	0	0	0	0	0	0	0	0	0	0	0	0	0	0	0	0	0	0	0	0	0	0	0
1	1.Dengue	2.Anapoima	1.Seca	2011-07-29	AN11500	AN11	Intra	10	5. Baño	0	0	0	0	0	0	0	0	Ninguna	0	0	0	0	0	0	0	0	0	0	0	0	0	0	0	0	0	0	0	0	0	0	0	0	0	0	0	0	0	0	0
1	1.Dengue	2.Anapoima	1.Seca	2011-08-22	AN07102	AN07	Intra	10	1. Salón de clase	0	0	0	0	0	0	0	0	Culex Quinquefasciatus, Culex sp	13	71	0	0	0	10	0	0	3	0	0	0	0	0	0	0	0	0	0	0	71	0	0	0	0	0	0	0	0	0	0
1	1.Dengue	2.Anapoima	1.Seca	2011-08-22	AN07201	AN07	Intra	10	2. Comedor	0	0	0	0	0	0	0	0	Culex Quinquefasciatus	13	69	0	0	0	13	0	0	0	0	0	0	0	0	0	0	0	0	0	0	69	0	0	0	0	0	0	0	0	0	0
1	1.Dengue	2.Anapoima	1.Seca	2011-08-22	AN07301	AN07	Intra	10	3. Alcoba	0	0	0	0	0	0	0	0	Culex Quinquefasciatus	1	13	0	0	0	1	0	0	0	0	0	0	0	0	0	0	0	0	0	0	13	0	0	0	0	0	0	0	0	0	0
1	1.Dengue	2.Anapoima	1.Seca	2011-08-22	AN07601	AN07	Intra	10	6. Cocina	0	0	0	0	0	0	0	0	Culex Quinquefasciatus	8	39	0	0	0	8	0	0	0	0	0	0	0	0	0	0	0	0	0	0	39	0	0	0	0	0	0	0	0	0	0
1	1.Dengue	2.Anapoima	1.Seca	2011-08-23	AN04101	AN04	Intra	10	1. Salón de clase	0	0	0	0	0	0	0	0	Culex Quinquefasciatus	3	4	0	0	0	3	0	0	0	0	0	0	0	0	0	0	0	0	0	0	4	0	0	0	0	0	0	0	0	0	0
1	1.Dengue	2.Anapoima	1.Seca	2011-08-23	AN04102	AN04	Intra	10	1. Salón de clase	0	0	0	0	0	0	0	0	Culex Quinquefasciatus	6	59	0	0	0	6	0	0	0	0	0	0	0	0	0	0	0	0	0	0	59	0	0	0	0	0	0	0	0	0	0
1	1.Dengue	2.Anapoima	1.Seca	2011-08-23	AN04103	AN04	Intra	10	1. Salón de clase	0	0	0	0	0	0	0	0	Culex Quinquefasciatus	0	3	0	0	0	0	0	0	0	0	0	0	0	0	0	0	0	0	0	0	3	0	0	0	0	0	0	0	0	0	0
1	1.Dengue	2.Anapoima	1.Seca	2011-08-23	AN04201	AN04	Intra	10	2. Comedor	0	0	0	0	0	0	0	0	Culex Quinquefasciatus	0	7	0	0	0	0	0	0	0	0	0	0	0	0	0	0	0	0	0	0	7	0	0	0	0	0	0	0	0	0	0
1	1.Dengue	2.Anapoima	1.Seca	2011-08-23	AN04500	AN04	Intra	10	5. Baño	0	0	0	0	0	0	0	0	Ninguna	0	0	0	0	0	0	0	0	0	0	0	0	0	0	0	0	0	0	0	0	0	0	0	0	0	0	0	0	0	0	0
1	1.Dengue	2.Anapoima	1.Seca	2011-08-23	AN04601	AN04	Intra	10	6. Cocina	0	0	0	0	0	0	0	0	Culex Quinquefasciatus	3	5	0	0	0	3	0	0	0	0	0	0	0	0	0	0	0	0	0	0	5	0	0	0	0	0	0	0	0	0	0
1	1.Dengue	2.Anapoima	1.Seca	2011-08-23	AN04801	AN04	Intra	10	8. Otro (especifique)	0	0	0	0	0	0	0	0	Culex Quinquefasciatus	0	3	0	0	0	0	0	0	0	0	0	0	0	0	0	0	0	0	0	0	3	0	0	0	0	0	0	0	0	0	0
1	1.Dengue	2.Anapoima	1.Seca	2011-08-23	AN05101	AN05	Intra	10	1. Salón de clase	0	0	0	0	0	0	0	0	Culex Quinquefasciatus	15	45	0	0	0	15	0	0	0	0	0	0	0	0	0	0	0	0	0	0	45	0	0	0	0	0	0	0	0	0	0
1	1.Dengue	2.Anapoima	1.Seca	2011-08-23	AN05201	AN05	Intra	10	2. Comedor	0	0	0	0	0	0	0	0	Culex Quinquefasciatus	1	6	0	0	0	1	0	0	0	0	0	0	0	0	0	0	0	0	0	0	6	0	0	0	0	0	0	0	0	0	0
1	1.Dengue	2.Anapoima	1.Seca	2011-08-23	AN05500	AN05	Intra	10	5. Baño	0	0	0	0	0	0	0	0	Culex Quinquefasciatus	1	7	0	0	0	1	0	0	0	0	0	0	0	0	0	0	0	0	0	0	7	0	0	0	0	0	0	0	0	0	0
1	1.Dengue	2.Anapoima	1.Seca	2011-08-23	AN05601	AN05	Intra	10	6. Cocina	0	0	0	0	0	0	0	0	Culex Quinquefasciatus	4	36	0	0	0	4	0	0	0	0	0	0	0	0	0	0	0	0	0	0	36	0	0	0	0	0	0	0	0	0	0
1	1.Dengue	1.La Mesa	1.Seca	2011-08-23	LM03102	LM03	Intra	10	1. Salón de clase	0	0	0	0	0	0	0	0	Ninguna	0	0	0	0	0	0	0	0	0	0	0	0	0	0	0	0	0	0	0	0	0	0	0	0	0	0	0	0	0	0	0
1	1.Dengue	1.La Mesa	1.Seca	2011-08-23	LM03201	LM03	Intra	10	2. Comedor	0	0	0	0	0	0	0	0	Ninguna	0	0	0	0	0	0	0	0	0	0	0	0	0	0	0	0	0	0	0	0	0	0	0	0	0	0	0	0	0	0	0
1	1.Dengue	1.La Mesa	1.Seca	2011-08-23	LM03202	LM03	Intra	10	2. Comedor	0	0	0	0	0	0	0	0	Culex sp	0	1	0	0	0	0	0	0	0	0	0	0	0	0	0	0	0	0	0	0	0	0	0	0	1	0	0	0	0	0	0
1	1.Dengue	1.La Mesa	1.Seca	2011-08-23	LM03301	LM03	Intra	10	3. Alcoba	0	0	0	0	0	0	0	0	Culex Quinquefasciatus	0	1	0	0	0	0	0	0	0	0	0	0	0	0	0	0	0	0	0	0	1	0	0	0	0	0	0	0	0	0	0
1	1.Dengue	1.La Mesa	1.Seca	2011-08-23	LM03500	LM03	Intra	10	5. Baño	0	0	0	0	0	0	0	0	Culex Quinquefasciatus, Trichoprosopon lampropus	4	0	0	0	0	3	0	0	0	0	0	0	0	0	1	0	0	0	0	0	0	0	0	0	0	0	0	0	0	0	0
1	1.Dengue	1.La Mesa	1.Seca	2011-08-23	LM03500APTO	LM03	Intra	10	5. Baño	0	0	0	0	0	0	0	0	Ninguna	0	0	0	0	0	0	0	0	0	0	0	0	0	0	0	0	0	0	0	0	0	0	0	0	0	0	0	0	0	0	0
1	1.Dengue	1.La Mesa	1.Seca	2011-08-23	LM03601	LM03	Intra	10	6. Cocina	0	0	0	0	0	0	0	0	Ninguna	0	0	0	0	0	0	0	0	0	0	0	0	0	0	0	0	0	0	0	0	0	0	0	0	0	0	0	0	0	0	0
1	1.Dengue	1.La Mesa	1.Seca	2011-08-25	LM07101	LM07	Intra	10	1. Salón de clase	2	0	1	0	0	0	1	4	Culex Quinquefasciatus	0	1	0	0	0	0	0	0	0	0	0	0	0	0	0	0	0	0	0	0	1	0	0	0	0	0	0	0	0	0	0
1	1.Dengue	1.La Mesa	1.Seca	2011-08-25	LM07102	LM07	Intra	10	1. Salón de clase	2	1	1	0	0	0	0	1	Ninguna	0	0	0	0	0	0	0	0	0	0	0	0	0	0	0	0	0	0	0	0	0	0	0	0	0	0	0	0	0	0	0
1	1.Dengue	1.La Mesa	1.Seca	2011-08-25	LM07201	LM07	Intra	10	2. Comedor	1	0	0	0	0	0	1	1	Culex Quinquefasciatus	3	5	0	0	0	3	0	0	0	0	0	0	0	0	0	0	0	0	0	0	5	0	0	0	0	0	0	0	0	0	0
1	1.Dengue	1.La Mesa	1.Seca	2011-08-25	LM07601	LM07	Intra	10	6. Cocina	0	0	0	0	0	0	0	0	Anopheles pseudopunctipennis	1	0	0	0	0	0	0	0	0	1	0	0	0	0	0	0	0	0	0	0	0	0	0	0	0	0	0	0	0	0	0
1	1.Dengue	2.Anapoima	1.Seca	2011-08-29	AN11101	AN11	Intra	10	1. Salón de clase	0	0	0	0	0	0	0	0	Ninguna	0	0	0	0	0	0	0	0	0	0	0	0	0	0	0	0	0	0	0	0	0	0	0	0	0	0	0	0	0	0	0
1	1.Dengue	2.Anapoima	1.Seca	2011-08-29	AN11102	AN11	Intra	10	1. Salón de clase	0	0	0	0	0	0	0	0	Ninguna	0	0	0	0	0	0	0	0	0	0	0	0	0	0	0	0	0	0	0	0	0	0	0	0	0	0	0	0	0	0	0
1	1.Dengue	2.Anapoima	1.Seca	2011-08-29	AN11201	AN11	Intra	10	2. Comedor	0	0	0	0	0	0	0	0	Ninguna	0	0	0	0	0	0	0	0	0	0	0	0	0	0	0	0	0	0	0	0	0	0	0	0	0	0	0	0	0	0	0
1	1.Dengue	2.Anapoima	1.Seca	2011-08-29	AN11301	AN11	Intra	10	3. Alcoba	0	0	0	0	0	0	0	0	Ninguna	0	0	0	0	0	0	0	0	0	0	0	0	0	0	0	0	0	0	0	0	0	0	0	0	0	0	0	0	0	0	0
1	1.Dengue	2.Anapoima	1.Seca	2011-08-29	AN11601	AN11	Intra	10	6. Cocina	0	0	0	0	0	0	0	0	Ninguna	0	0	0	0	0	0	0	0	0	0	0	0	0	0	0	0	0	0	0	0	0	0	0	0	0	0	0	0	0	0	0
1	1.Dengue	2.Anapoima	1.Seca	2011-08-30	AN07101	AN07	Intra	10	1. Salón de clase	0	0	0	0	0	0	0	0	Culex Quinquefasciatus	4	21	0	0	0	4	0	0	0	0	0	0	0	0	0	0	0	0	0	0	21	0	0	0	0	0	0	0	0	0	0
1	1.Dengue	1.La Mesa	1.Seca	2011-09-01	LM05101	LM05	Intra	10	1. Salón de clase	3	1	2	0	0	0	0	1	Culex Quinquefasciatus	1	3	0	0	0	1	0	0	0	0	0	0	0	0	0	0	0	0	0	0	3	0	0	0	0	0	0	0	0	0	0
1	1.Dengue	1.La Mesa	1.Seca	2011-09-01	LM05102	LM05	Intra	10	1. Salón de clase	0	0	0	0	0	0	0	0	Ninguna	0	0	0	0	0	0	0	0	0	0	0	0	0	0	0	0	0	0	0	0	0	0	0	0	0	0	0	0	0	0	0
1	1.Dengue	1.La Mesa	1.Seca	2011-09-01	LM05301	LM05	Intra	10	3. Alcoba	0	0	0	0	0	0	0	5	Culex Quinquefasciatus	0	3	0	0	0	0	0	0	0	0	0	0	0	0	0	0	0	0	0	0	3	0	0	0	0	0	0	0	0	0	0
1	1.Dengue	1.La Mesa	1.Seca	2011-09-01	LM05500	LM05	Intra	10	5. Baño	0	0	0	0	0	0	0	1	Culex Quinquefasciatus	2	8	0	0	0	2	0	0	0	0	0	0	0	0	0	0	0	0	0	0	8	0	0	0	0	0	0	0	0	0	0
1	1.Dengue	1.La Mesa	1.Seca	2011-09-01	LM05601	LM05	Intra	10	6. Cocina	0	0	0	0	0	0	0	5	Culex Quinquefasciatus	3	8	0	0	0	3	0	0	0	0	0	0	0	0	0	0	0	0	0	0	8	0	0	0	0	0	0	0	0	0	0
1	1.Dengue	1.La Mesa	1.Seca	2011-09-01	LM05602	LM05	Intra	10	6. Cocina	1	1	0	0	0	0	0	5	Culex Quinquefasciatus	1	2	0	0	0	1	0	0	0	0	0	0	0	0	0	0	0	0	0	0	2	0	0	0	0	0	0	0	0	0	0
1	1.Dengue	1.La Mesa	1.Seca	2011-09-05	LM06101	LM06	Intra	10	1. Salón de clase	0	0	0	0	0	0	0	0	Culex Quinquefasciatus	1	0	0	0	0	1	0	0	0	0	0	0	0	0	0	0	0	0	0	0	0	0	0	0	0	0	0	0	0	0	0
1	1.Dengue	1.La Mesa	1.Seca	2011-09-05	LM06601	LM06	Intra	10	6. Cocina	0	0	0	0	0	0	0	0	Culex Quinquefasciatus	0	1	0	0	0	0	0	0	0	0	0	0	0	0	0	0	0	0	0	0	1	0	0	0	0	0	0	0	0	0	0
1	1.Dengue	1.La Mesa	1.Seca	2011-09-05	LM06801	LM06	Intra	10	8. Otro (especifique)	0	0	0	0	0	0	0	1	Culex Quinquefasciatus	1	0	0	0	0	1	0	0	0	0	0	0	0	0	0	0	0	0	0	0	0	0	0	0	0	0	0	0	0	0	0
1	1.Dengue	1.La Mesa	1.Seca	2011-09-07	LM14102	LM14	Intra	10	1. Salón de clase	0	0	0	0	0	0	0	0	Culex Quinquefasciatus	1	1	0	0	0	1	0	0	0	0	0	0	0	0	0	0	0	0	0	0	1	0	0	0	0	0	0	0	0	0	0
1	1.Dengue	1.La Mesa	1.Seca	2011-09-07	LM14201	LM14	Intra	10	2. Comedor	0	0	0	0	0	0	0	0	Culex Quinquefasciatus	8	14	0	0	0	8	0	0	0	0	0	0	0	0	0	0	0	0	0	0	14	0	0	0	0	0	0	0	0	0	0
1	1.Dengue	1.La Mesa	1.Seca	2011-09-07	LM14401	LM14	Intra	10	4. Sala	0	0	0	0	0	0	0	0	Culex Quinquefasciatus	2	1	0	0	0	2	0	0	0	0	0	0	0	0	0	0	0	0	0	0	1	0	0	0	0	0	0	0	0	0	0
1	1.Dengue	1.La Mesa	1.Seca	2011-09-07	LM14500	LM14	Intra	10	5. Baño	0	0	0	0	0	0	0	0	Culex Quinquefasciatus	7	14	0	0	0	7	0	0	0	0	0	0	0	0	0	0	0	0	0	0	14	0	0	0	0	0	0	0	0	0	0
1	1.Dengue	1.La Mesa	1.Seca	2011-09-07	LM14601	LM14	Intra	10	6. Cocina	0	0	0	0	0	0	0	0	Culex Quinquefasciatus	5	3	0	0	0	5	0	0	0	0	0	0	0	0	0	0	0	0	0	0	3	0	0	0	0	0	0	0	0	0	0
1	1.Dengue	1.La Mesa	1.Seca	2011-09-07	LM14602	LM14	Intra	10	6. Cocina	0	0	0	0	0	0	0	0	Culex Quinquefasciatus	2	6	0	0	0	2	0	0	0	0	0	0	0	0	0	0	0	0	0	0	6	0	0	0	0	0	0	0	0	0	0
1	1.Dengue	2.Anapoima	2.Lluviosa	2011-10-19	AN07101	AN07	Intra	10	1. Salón de clase	0	0	0	0	0	0	0	0	Culex Quinquefasciatus	7	8	0	0	0	7	0	0	0	0	0	0	0	0	0	0	0	0	0	0	8	0	0	0	0	0	0	0	0	0	0
1	1.Dengue	2.Anapoima	2.Lluviosa	2011-10-19	AN07102	AN07	Intra	10	1. Salón de clase	0	0	0	0	0	0	0	0	Culex Quinquefasciatus	3	5	0	0	0	3	0	0	0	0	0	0	0	0	0	0	0	0	0	0	5	0	0	0	0	0	0	0	0	0	0
1	1.Dengue	2.Anapoima	2.Lluviosa	2011-10-19	AN07201	AN07	Intra	10	2. Comedor	0	0	0	0	0	0	0	0	Culex Quinquefasciatus	5	9	0	0	0	5	0	0	0	0	0	0	0	0	0	0	0	0	9	0	0	0	0	0	0	0	0	0	0	0	0
1	1.Dengue	2.Anapoima	2.Lluviosa	2011-10-19	AN07301	AN07	Intra	10	3. Alcoba	0	0	0	0	0	0	0	0	Culex Quinquefasciatus	8	20	0	0	0	8	0	0	0	0	0	0	0	0	0	0	0	0	0	0	20	0	0	0	0	0	0	0	0	0	0
1	1.Dengue	2.Anapoima	2.Lluviosa	2011-10-19	AN07500	AN07	Intra	10	5. Baño	0	0	0	0	0	0	0	1	Culex Quinquefasciatus	6	15	0	0	0	6	0	0	0	0	0	0	0	0	0	0	0	0	0	0	15	0	0	0	0	0	0	0	0	0	0
1	1.Dengue	2.Anapoima	2.Lluviosa	2011-10-19	AN07601	AN07	Intra	10	6. Cocina	0	0	0	0	0	0	0	1	Culex Quinquefasciatus	4	14	0	0	0	4	0	0	0	0	0	0	0	0	0	0	0	0	0	0	14	0	0	0	0	0	0	0	0	0	0
1	1.Dengue	1.La Mesa	2.Lluviosa	2011-10-19	LM05101	LM05	Intra	10	1. Salón de clase	0	0	0	0	0	0	0	1	Ninguna	0	0	0	0	0	0	0	0	0	0	0	0	0	0	0	0	0	0	0	0	0	0	0	0	0	0	0	0	0	0	0
1	1.Dengue	1.La Mesa	2.Lluviosa	2011-10-19	LM05201	LM05	Intra	10	2. Comedor	0	0	0	0	0	0	0	0	Culex Quinquefasciatus	1	3	0	0	0	1	0	0	0	0	0	0	0	0	0	0	0	0	0	0	3	0	0	0	0	0	0	0	0	0	0
1	1.Dengue	1.La Mesa	2.Lluviosa	2011-10-19	LM05301	LM05	Intra	10	3. Alcoba	1	1	0	0	0	0	0	0	Culex Quinquefasciatus	0	1	0	0	0	0	0	0	0	0	0	0	0	0	0	0	0	0	0	0	1	0	0	0	0	0	0	0	0	0	0
1	1.Dengue	1.La Mesa	2.Lluviosa	2011-10-19	LM05500	LM05	Intra	10	5. Baño	1	0	0	1	0	0	0	0	Culex Quinquefasciatus	2	5	0	0	0	2	0	0	0	0	0	0	0	0	0	0	0	0	0	0	5	0	0	0	0	0	0	0	0	0	0
1	1.Dengue	1.La Mesa	2.Lluviosa	2011-10-20	LM06101	LM06	Intra	10	1. Salón de clase	0	0	0	0	0	0	0	0	Culex Quinquefasciatus	0	1	0	0	0	0	0	0	0	0	0	0	0	0	0	0	0	0	0	0	1	0	0	0	0	0	0	0	0	0	0
1	1.Dengue	1.La Mesa	2.Lluviosa	2011-10-20	LM06103	LM06	Intra	10	1. Salón de clase	0	0	0	0	0	0	0	0	Culex Quinquefasciatus	1	5	0	0	0	1	0	0	0	0	0	0	0	0	0	0	0	0	0	0	5	0	0	0	0	0	0	0	0	0	0
1	1.Dengue	1.La Mesa	2.Lluviosa	2011-10-20	LM06500	LM06	Intra	10	5. Baño	0	0	0	0	0	0	0	0	Culex Quinquefasciatus	0	13	0	0	0	0	0	0	0	0	0	0	0	0	0	0	0	0	0	0	13	0	0	0	0	0	0	0	0	0	0
1	1.Dengue	1.La Mesa	2.Lluviosa	2011-10-20	LM06801	LM06	Intra	10	8. Otro_intra (especifique)	0	0	0	0	0	0	0	0	Culex Quinquefasciatus, Culex sp	2	16	0	0	0	1	0	0	1	0	0	0	0	0	0	0	0	0	0	0	16	0	0	0	0	0	0	0	0	0	0
1	1.Dengue	1.La Mesa	2.Lluviosa	2011-10-20	LM07101	LM07	Intra	10	1. Salón de clase	0	0	0	0	0	0	0	0	Culex Quinquefasciatus	3	5	0	0	0	3	0	0	0	0	0	0	0	0	0	0	0	0	0	0	5	0	0	0	0	0	0	0	0	0	0
1	1.Dengue	2.Anapoima	2.Lluviosa	2011-10-21	AN04101	AN04	Intra	10	1. Salón de clase	0	0	0	0	0	0	0	0	Ninguna	0	0	0	0	0	0	0	0	0	0	0	0	0	0	0	0	0	0	0	0	0	0	0	0	0	0	0	0	0	0	0
1	1.Dengue	2.Anapoima	2.Lluviosa	2011-10-21	AN04102	AN04	Intra	10	1. Salón de clase	0	0	0	0	0	0	0	0	Ninguna	0	0	0	0	0	0	0	0	0	0	0	0	0	0	0	0	0	0	0	0	0	0	0	0	0	0	0	0	0	0	0
1	1.Dengue	2.Anapoima	2.Lluviosa	2011-10-21	AN04201	AN04	Intra	10	2. Comedor	0	0	0	0	0	0	0	0	Culex Quinquefasciatus	1	6	0	0	0	1	0	0	0	0	0	0	0	0	0	0	0	0	0	0	6	0	0	0	0	0	0	0	0	0	0
1	1.Dengue	2.Anapoima	2.Lluviosa	2011-10-21	AN04500	AN04	Intra	10	5. Baño	0	0	0	0	0	0	0	0	Ninguna	0	0	0	0	0	0	0	0	0	0	0	0	0	0	0	0	0	0	0	0	0	0	0	0	0	0	0	0	0	0	0
1	1.Dengue	2.Anapoima	2.Lluviosa	2011-10-21	AN04601	AN04	Intra	10	6. Cocina	0	0	0	0	0	0	0	0	Culex Quinquefasciatus	1	6	0	0	0	1	0	0	0	0	0	0	0	0	0	0	0	0	0	0	6	0	0	0	0	0	0	0	0	0	0
1	1.Dengue	2.Anapoima	2.Lluviosa	2011-10-21	AN05101	AN05	Intra	10	1. Salón de clase	0	0	0	0	0	0	0	0	Culex Quinquefasciatus	1	22	0	0	0	1	0	0	0	0	0	0	0	0	0	0	0	0	0	0	22	0	0	0	0	0	0	0	0	0	0
1	1.Dengue	2.Anapoima	2.Lluviosa	2011-10-21	AN05201	AN05	Intra	10	2. Comedor	0	0	0	0	0	0	0	0	Ninguna	0	0	0	0	0	0	0	0	0	0	0	0	0	0	0	0	0	0	0	0	0	0	0	0	0	0	0	0	0	0	0
1	1.Dengue	2.Anapoima	2.Lluviosa	2011-10-21	AN05500	AN05	Intra	10	5. Baño	0	0	0	0	0	0	0	0	Ninguna	0	0	0	0	0	0	0	0	0	0	0	0	0	0	0	0	0	0	0	0	0	0	0	0	0	0	0	0	0	0	0
1	1.Dengue	2.Anapoima	2.Lluviosa	2011-10-21	AN05601	AN05	Intra	10	6. Cocina	2	2	0	0	0	0	0	3	Culex Quinquefasciatus	12	50	0	0	0	12	0	0	0	0	0	0	0	0	0	0	0	0	0	0	50	0	0	0	0	0	0	0	0	0	0
1	1.Dengue	1.La Mesa	2.Lluviosa	2011-10-24	LM14101	LM14	Intra	10	1. Salón de clase	0	0	0	0	0	0	0	0	Culex Quinquefasciatus	0	1	0	0	0	0	0	0	0	0	0	0	0	0	0	0	0	0	0	0	1	0	0	0	0	0	0	0	0	0	0
1	1.Dengue	1.La Mesa	2.Lluviosa	2011-10-24	LM14301	LM14	Intra	10	3. Alcoba	0	0	0	0	0	0	0	0	Culex Quinquefasciatus	1	3	0	0	0	1	0	0	0	0	0	0	0	0	0	0	0	0	0	0	3	0	0	0	0	0	0	0	0	0	0
1	1.Dengue	1.La Mesa	2.Lluviosa	2011-10-24	LM14500	LM14	Intra	10	5. Baño	0	0	0	0	0	0	0	0	Culex Quinquefasciatus	3	3	0	0	0	3	0	0	0	0	0	0	0	0	0	0	0	0	0	0	3	0	0	0	0	0	0	0	0	0	0
1	1.Dengue	1.La Mesa	2.Lluviosa	2011-10-24	LM14601	LM14	Intra	10	6. Cocina	0	0	0	0	0	0	0	0	Culex Quinquefasciatus	2	5	0	0	0	2	0	0	0	0	0	0	0	0	0	0	0	0	0	0	5	0	0	0	0	0	0	0	0	0	0
1	1.Dengue	2.Anapoima	2.Lluviosa	2011-10-25	AN11101	AN11	Intra	10	1. Salón de clase	0	0	0	0	0	0	0	0	Ninguna	0	0	0	0	0	0	0	0	0	0	0	0	0	0	0	0	0	0	0	0	0	0	0	0	0	0	0	0	0	0	0
1	1.Dengue	2.Anapoima	2.Lluviosa	2011-10-25	AN11102	AN11	Intra	10	1. Salón de clase	0	0	0	0	0	0	0	0	Ninguna	0	0	0	0	0	0	0	0	0	0	0	0	0	0	0	0	0	0	0	0	0	0	0	0	0	0	0	0	0	0	0
1	1.Dengue	2.Anapoima	2.Lluviosa	2011-10-25	AN11301	AN11	Intra	10	3. Alcoba	0	0	0	0	0	0	0	0	Ninguna	0	0	0	0	0	0	0	0	0	0	0	0	0	0	0	0	0	0	0	0	0	0	0	0	0	0	0	0	0	0	0
1	1.Dengue	2.Anapoima	2.Lluviosa	2011-10-25	AN11500	AN11	Intra	10	5. Baño	0	0	0	0	0	0	0	0	Ninguna	0	0	0	0	0	0	0	0	0	0	0	0	0	0	0	0	0	0	0	0	0	0	0	0	0	0	0	0	0	0	0
1	1.Dengue	2.Anapoima	2.Lluviosa	2011-10-25	AN11601	AN11	Intra	10	6. Cocina	0	0	0	0	0	0	0	0	Ninguna	0	0	0	0	0	0	0	0	0	0	0	0	0	0	0	0	0	0	0	0	0	0	0	0	0	0	0	0	0	0	0
1	1.Dengue	1.La Mesa	2.Lluviosa	2011-10-27	LM03101	LM03	Intra	10	1. Salón de clase	0	0	0	0	0	0	0	0	Ninguna	0	0	0	0	0	0	0	0	0	0	0	0	0	0	0	0	0	0	0	0	0	0	0	0	0	0	0	0	0	0	0
1	1.Dengue	1.La Mesa	2.Lluviosa	2011-10-27	LM03102	LM03	Intra	10	1. Salón de clase	0	0	0	0	0	0	0	0	Ninguna	0	0	0	0	0	0	0	0	0	0	0	0	0	0	0	0	0	0	0	0	0	0	0	0	0	0	0	0	0	0	0
1	1.Dengue	1.La Mesa	2.Lluviosa	2011-10-27	LM03103	LM03	Intra	10	1. Salón de clase	0	0	0	0	0	0	0	0	Ninguna	0	0	0	0	0	0	0	0	0	0	0	0	0	0	0	0	0	0	0	0	0	0	0	0	0	0	0	0	0	0	0
1	1.Dengue	1.La Mesa	2.Lluviosa	2011-10-27	LM03201	LM03	Intra	10	2. Comedor	0	0	0	0	0	0	0	0	Ninguna	0	0	0	0	0	0	0	0	0	0	0	0	0	0	0	0	0	0	0	0	0	0	0	0	0	0	0	0	0	0	0
1	1.Dengue	1.La Mesa	2.Lluviosa	2011-10-27	LM03601	LM03	Intra	10	6. Cocina	0	0	0	0	0	0	0	0	Ninguna	0	0	0	0	0	0	0	0	0	0	0	0	0	0	0	0	0	0	0	0	0	0	0	0	0	0	0	0	0	0	0
1	1.Dengue	1.La Mesa	2.Lluviosa	2011-10-27	LM03701	LM03	Peri	10	7. Corredor	0	0	0	0	0	0	0	0	Ninguna	0	0	0	0	0	0	0	0	0	0	0	0	0	0	0	0	0	0	0	0	0	0	0	0	0	0	0	0	0	0	0
1	1.Dengue	2.Anapoima	1.Seca	2012-05-25	AN05101	AN05	Intra	10	1. Salón de clase	0	0	0	0	0	0	0	0	Culex Quinquefasciatus	1	0	0	0	0	1	0	0	0	0	0	0	0	0	0	0	0	0	0	0	0	0	0	0	0	0	0	0	0	0	0
1	1.Dengue	2.Anapoima	1.Seca	2012-05-25	AN05102	AN05	Intra	10	1. Salón de clase	0	0	0	0	0	0	0	0	Ninguna	0	0	0	0	0	0	0	0	0	0	0	0	0	0	0	0	0	0	0	0	0	0	0	0	0	0	0	0	0	0	0
1	1.Dengue	2.Anapoima	1.Seca	2012-05-25	AN05201	AN05	Intra	10	2. Comedor	0	0	0	0	0	0	0	0	Ninguna	0	0	0	0	0	0	0	0	0	0	0	0	0	0	0	0	0	0	0	0	0	0	0	0	0	0	0	0	0	0	0
1	1.Dengue	2.Anapoima	1.Seca	2012-05-25	AN05301	AN05	Intra	10	3. Alcoba	0	0	0	0	0	0	0	0	Culex Quinquefasciatus	1	0	0	0	0	1	0	0	0	0	0	0	0	0	0	0	0	0	0	0	0	0	0	0	0	0	0	0	0	0	0
1	1.Dengue	2.Anapoima	1.Seca	2012-05-25	AN05500	AN05	Intra	10	5. Baño	0	0	0	0	0	0	0	0	Culex Quinquefasciatus	1	7	0	0	0	1	0	0	0	0	0	0	0	0	0	0	0	0	0	0	7	0		0	0	0	0	0	0	0	0
1	1.Dengue	2.Anapoima	1.Seca	2012-05-25	AN05601	AN05	Intra	10	6. Cocina	0	0	0	0	0	0	0	0	Ninguna	0	0	0	0	0	0	0	0	0	0	0	0	0	0	0	0	0	0	0	0	0	0	0	0	0	0	0	0	0	0	0
1	1.Dengue	2.Anapoima	1.Seca	2012-05-30	AN11101	AN11	Intra	10	1. Salón de clase	0	0	0	0	0	0	0	0	Ninguna	0	0	0	0	0	0	0	0	0	0	0	0	0	0	0	0	0	0	0	0	0	0	0	0	0	0	0	0	0	0	0
1	1.Dengue	2.Anapoima	1.Seca	2012-05-30	AN11102	AN11	Intra	10	1. Salón de clase	0	0	0	0	0	0	0	0	Ninguna	0	0	0	0	0	0	0	0	0	0	0	0	0	0	0	0	0	0	0	0	0	0	0	0	0	0	0	0	0	0	0
1	1.Dengue	2.Anapoima	1.Seca	2012-05-30	AN11103	AN11	Intra	10	1. Salón de clase	0	0	0	0	0	0	0	0	Ninguna	0	0	0	0	0	0	0	0	0	0	0	0	0	0	0	0	0	0	0	0	0	0	0	0	0	0	0	0	0	0	0
1	1.Dengue	2.Anapoima	1.Seca	2012-05-30	AN11500	AN11	Intra	10	5. Baño	0	0	0	0	0	0	0	0	Ninguna	0	0	0	0	0	0	0	0	0	0	0	0	0	0	0	0	0	0	0	0	0	0	0	0	0	0	0	0	0	0	0
1	1.Dengue	2.Anapoima	1.Seca	2012-05-30	AN11601	AN11	Intra	10	6. Cocina	0	0	0	0	0	0	0	0	Ninguna	0	0	0	0	0	0	0	0	0	0	0	0	0	0	0	0	0	0	0	0	0	0	0	0	0	0	0	0	0	0	0
1	1.Dengue	2.Anapoima	1.Seca	2012-05-30	AN11701	AN11	Intra	10	7. Corredor	0	0	0	0	0	0	0	0	Ninguna	0	0	0	0	0	0	0	0	0	0	0	0	0	0	0	0	0	0	0	0	0	0	0	0	0	0	0	0	0	0	0
1	1.Dengue	2.Anapoima	1.Seca	2012-05-30	AN11801	AN11	Intra	10	8. Otro (especifique)	0	0	0	0	0	0	0	0	Ninguna	0	0	0	0	0	0	0	0	0	0	0	0	0	0	0	0	0	0	0	0	0	0	0	0	0	0	0	0	0	0	0
1	1.Dengue	1.La Mesa	1.Seca	2012-05-31	LM03101	LM03	Intra	10	1. Salón de clase	0	0	0	0	0	0	0	0	Culex Quinquefasciatus, Trichoprosopon sp	2	2	0	0	0	1	0	0	0	0	0	0	0	1	0	0	0	0	0	0	2	0	0	0	0	0	0	0	0	0	0
1	1.Dengue	1.La Mesa	1.Seca	2012-05-31	LM03301	LM03	Intra	10	3. Alcoba	0	0	0	0	0	0	0	0	Culex Quinquefasciatus	1	1	0	0	0	1	0	0	0	0	0	0	0	0	0	0	0	0	0	0	1	0	0	0	0	0	0	0	0	0	0
1	1.Dengue	1.La Mesa	1.Seca	2012-05-31	LM03500	LM03	Intra	10	5. Baño	0	0	0	0	0	0	0	0	Culex Quinquefasciatus	3	3	0	0	0	3	0	0	0	0	0	0	0	0	0	0	0	0	0	0	3	0	0	0	0	0	0	0	0	0	0
1	1.Dengue	1.La Mesa	1.Seca	2012-05-31	LM03500APTO1	LM03	Intra	10	5. Baño	0	0	0	0	0	0	0	0	Ninguna	0	0	0	0	0	0	0	0	0	0	0	0	0	0	0	0	0	0	0	0	0	0	0	0	0	0	0	0	0	0	0
1	1.Dengue	1.La Mesa	1.Seca	2012-05-31	LM03500APTO2	LM03	Intra	10	5. Baño	0	0	0	0	0	0	0	0	Ninguna	0	0	0	0	0	0	0	0	0	0	0	0	0	0	0	0	0	0	0	0	0	0	0	0	0	0	0	0	0	0	0
1	1.Dengue	1.La Mesa	1.Seca	2012-05-31	LM03601	LM03	Intra	10	6. Cocina	0	0	0	0	0	0	0	0	Culex Quinquefasciatus	0	1	0	0	0	0	0	0	0	0	0	0	0	0	0	0	0	0	0	0	1	0	0	0	0	0	0	0	0	0	0
1	1.Dengue	1.La Mesa	1.Seca	2012-05-31	LM03801	LM03	Intra	10	8. Otro (especifique)	0	0	0	0	0	0	0	0	Ninguna	0	0	0	0	0	0	0	0	0	0	0	0	0	0	0	0	0	0	0	0	0	0	0	0	0	0	0	0	0	0	0
1	1.Dengue	2.Anapoima	1.Seca	2012-06-01	AN07101	AN07	Intra	10	1. Salón de clase	0	0	0	0	0	0	0	0	Culex Quinquefasciatus, Limatus durhamii, Wyeomyia sp	4	3	0	1	0	2	0	0	0	0	0	0	0	0	0	1	0	0	0	0	3	0	0	0	0	0	0	0	0	0	0
1	1.Dengue	2.Anapoima	1.Seca	2012-06-01	AN07102	AN07	Intra	10	1. Salón de clase	0	0	0	0	0	0	0	0	Culex Quinquefasciatus	1	2	0	0	0	1	0	0	0	0	0	0	0	0	0	0	0	0	0	0	2	0	0	0	0	0	0	0	0	0	0
1	1.Dengue	2.Anapoima	1.Seca	2012-06-01	AN07202	AN07	Intra	10	2. Comedor	0	0	0	0	0	0	0	0	Culex Quinquefasciatus	3	5	0	0	0	3	0	0	0	0	0	0	0	0	0	0	0	0	0	0	5	0	0	0	0	0	0	0	0	0	0
1	1.Dengue	2.Anapoima	1.Seca	2012-06-01	AN07500	AN07	Intra	10	5. Baño	0	0	0	0	0	0	0	0	Culex Quinquefasciatus	12	14	0	0	0	12	0	0	0	0	0	0	0	0	0	0	0	0	0	0	14	0	0	0	0	0	0	0	0	0	0
1	1.Dengue	2.Anapoima	1.Seca	2012-06-01	AN07601	AN07	Intra	10	6. Cocina	0	0	0	0	0	0	0	0	Culex Quinquefasciatus	1	0	0	0	0	1	0	0	0	0	0	0	0	0	0	0	0	0	0	0	0	0	0	0	0	0	0	0	0	0	0
1	1.Dengue	2.Anapoima	1.Seca	2012-06-01	AN07801	AN07	Intra	10	8. Otro (especifique)	0	0	0	0	0	0	0	0	Culex Quinquefasciatus, Culex sp	3	2	0	0	0	2	0	0	1	0	0	0	0	0	0	0	0	0	0	0	2	0	0	0	0	0	0	0	0	0	0
1	1.Dengue	2.Anapoima	1.Seca	2012-06-01	AN07802	AN07	Intra	10	8. Otro (especifique)	0	0	0	0	0	0	0	0	Culex Quinquefasciatus	1	0	0	0	0	1	0	0	0	0	0	0	0	0	0	0	0	0	0	0	0	0	0	0	0	0	0	0	0	0	0
1	1.Dengue	1.La Mesa	1.Seca	2012-06-04	LM07101	LM07	Intra	10	1. Salón de clase	0	0	0	0	0	0	0	1	Ninguna	0	0	0	0	0	0	0	0	0	0	0	0	0	0	0	0	0	0	0	0	0	0	0	0	0	0	0	0	0	0	0
1	1.Dengue	1.La Mesa	1.Seca	2012-06-04	LM07102	LM07	Intra	10	1. Salón de clase	0	0	0	0	0	0	0	0	Ninguna	0	0	0	0	0	0	0	0	0	0	0	0	0	0	0	0	0	0	0	0	0	0	0	0	0	0	0	0	0	0	0
1	1.Dengue	1.La Mesa	1.Seca	2012-06-04	LM07201	LM07	Intra	10	2. Comedor	0	0	0	0	0	0	0	0	Ninguna	0	0	0	0	0	0	0	0	0	0	0	0	0	0	0	0	0	0	0	0	0	0	0	0	0	0	0	0	0	0	0
1	1.Dengue	1.La Mesa	1.Seca	2012-06-04	LM07500	LM07	Intra	10	5. Baño	0	0	0	0	0	0	0	0	Culex Quinquefasciatus	1	0	0	0	0	1	0	0	0	0	0	0	0	0	0	0	0	0	0	0	0	0	0	0	0	0	0	0	0	0	0
1	1.Dengue	1.La Mesa	1.Seca	2012-06-04	LM07601	LM07	Intra	10	6. Cocina	0	0	0	0	0	0	0	0	Ninguna	0	0	0	0	0	0	0	0	0	0	0	0	0	0	0	0	0	0	0	0	0	0	0	0	0	0	0	0	0	0	0
1	1.Dengue	1.La Mesa	1.Seca	2012-06-04	LM07801	LM07	Intra	10	8. Otro (especifique)	0	0	0	0	0	0	0	0	Ninguna	0	0	0	0	0	0	0	0	0	0	0	0	0	0	0	0	0	0	0	0	0	0	0	0	0	0	0	0	0	0	0
1	1.Dengue	1.La Mesa	1.Seca	2012-06-05	LM05500	LM06	Intra	10	5. Baño	0	0	0	0	0	0	0	0	Culex Quinquefasciatus	0	2	0	0	0	0	0	0	0	0	0	0	0	0	0	0	0	0	0	0	2	0	0	0	0	0	0	0	0	0	0
1	1.Dengue	1.La Mesa	1.Seca	2012-06-05	LM06102	LM06	Intra	10	1. Salón de clase	1	1	0	0	0	0	0	0	Culex Quinquefasciatus	0	1	0	0	0	0	0	0	0	0	0	0	0	0	0	0	0	0	0	0	1	0	0	0	0	0	0	0	0	0	0
1	1.Dengue	1.La Mesa	1.Seca	2012-06-05	LM06103	LM06	Intra	10	1. Salón de clase	0	0	0	0	0	0	0	0	Ninguna	0	0	0	0	0	0	0	0	0	0	0	0	0	0	0	0	0	0	0	0	0	0	0	0	0	0	0	0	0	0	0
1	1.Dengue	1.La Mesa	1.Seca	2012-06-05	LM06201	LM06	Intra	10	2. Comedor	0	0	0	0	0	0	0	0	Ninguna	0	0	0	0	0	0	0	0	0	0	0	0	0	0	0	0	0	0	0	0	0	0	0	0	0	0	0	0	0	0	0
1	1.Dengue	1.La Mesa	1.Seca	2012-06-05	LM0650APTO	LM06	Intra	10	5. Baño	0	0	0	0	0	0	0	0	Anopheles pseudopunctipennis, Culex Quinquefasciatus	1	1	0	0	0	0	0	0	0	1	0	0	0	0	0	0	0	0	0	0	1	0	0	0	0	0	0	0	0	0	0
1	1.Dengue	1.La Mesa	1.Seca	2012-06-05	LM06601	LM06	Intra	10	6. Cocina	0	0	0	0	0	0	0	0	Ninguna	0	0	0	0	0	0	0	0	0	0	0	0	0	0	0	0	0	0	0	0	0	0	0	0	0	0	0	0	0	0	0
1	1.Dengue	1.La Mesa	1.Seca	2012-06-05	LM06801	LM06	Intra	10	8. Otro (especifique)	0	0	0	0	0	0	0	0	Culex Quinquefasciatus	1	5	0	0	0	1	0	0	0	0	0	0	0	0	0	0	0	0	0	0	5	0	0	0	0	0	0	0	0	0	0
1	1.Dengue	1.La Mesa	1.Seca	2012-06-05	LM06802	LM06	Intra	10	8. Otro (especifique)	0	0	0	0	0	0	0	0	Ninguna	0	0	0	0	0	0	0	0	0	0	0	0	0	0	0	0	0	0	0	0	0	0	0	0	0	0	0	0	0	0	0
1	1.Dengue	1.La Mesa	1.Seca	2012-06-05	LM06803	LM06	Intra	10	8. Otro (especifique)	0	0	0	0	0	0	0	0	Ninguna	0	0	0	0	0	0	0	0	0	0	0	0	0	0	0	0	0	0	0	0	0	0	0	0	0	0	0	0	0	0	0
1	1.Dengue	1.La Mesa	1.Seca	2012-06-05	LM06804	LM06	Intra	10	8. Otro (especifique)	0	0	0	0	0	0	0	0	Ninguna	0	0	0	0	0	0	0	0	0	0	0	0	0	0	0	0	0	0	0	0	0	0	0	0	0	0	0	0	0	0	0
1	1.Dengue	2.Anapoima	1.Seca	2012-06-07	AN04101	AN04	Intra	10	1. Salón de clase	0	0	0	0	0	0	0	0	Culex Quinquefasciatus, Limatus durhamii	2	1	0	1	0	1	0	0	0	0	0	0	0	0	0	0	0	0	0	0	1	0	0	0	0	0	0	0	0	0	0
1	1.Dengue	2.Anapoima	1.Seca	2012-06-07	AN04102	AN04	Intra	10	1. Salón de clase	0	0	0	0	0	0	0	0	Culex Quinquefasciatus, Limatus durhamii	2	1	0	1	0	1	0	0	0	0	0	0	0	0	0	0	0	0	0	0	1	0	0	0	0	0	0	0	0	0	0
1	1.Dengue	2.Anapoima	1.Seca	2012-06-07	AN04201	AN04	Intra	10	2. Comedor	0	0	0	0	0	0	0	0	Culex Quinquefasciatus	5	22	0	0	0	5	0	0	0	0	0	0	0	0	0	0	0	0	0	0	22	0	0	0	0	0	0	0	0	0	0
1	1.Dengue	2.Anapoima	1.Seca	2012-06-07	AN04500	AN04	Intra	10	5. Baño	0	0	0	0	0	0	0	0	Culex Quinquefasciatus	1	10	0	0	0	1	0	0	0	0	0	0	0	0	0	0	0	0	0	0	10	0	0	0	0	0	0	0	0	0	0
1	1.Dengue	2.Anapoima	1.Seca	2012-06-07	AN04601	AN04	Intra	10	6. Cocina	0	0	0	0	0	0	0	0	Culex Quinquefasciatus	2	8	0	0	0	2	0	0	0	0	0	0	0	0	0	0	0	0	0	0	8	0	0	0	0	0	0	0	0	0	0
1	1.Dengue	2.Anapoima	1.Seca	2012-06-07	AN04801	AN04	Intra	10	8. Otro (especifique)	0	0	0	0	0	0	0	0	Culex Quinquefasciatus	1	4	0	0	0	1	0	0	0	0	0	0	0	0	0	0	0	0	0	0	4	0	0	0	0	0	0	0	0	0	0
1	1.Dengue	2.Anapoima	1.Seca	2012-06-07	AN04802	AN04	Intra	10	8. Otro (especifique)	0	0	0	0	0	0	0	0	Ninguna	0	0	0	0	0	0	0	0	0	0	0	0	0	0	0	0	0	0	0	0	0	0	0	0	0	0	0	0	0	0	0
1	1.Dengue	1.La Mesa	1.Seca	2012-06-07	LM05101	LM05	Intra	10	1. Salón de clase	0	0	0	0	0	0	0	1	Culex Quinquefasciatus	0	4	0	0	0	0	0	0	0	0	0	0	0	0	0	0	0	0	0	0	4	0	0	0	0	0	0	0	0	0	0
1	1.Dengue	1.La Mesa	1.Seca	2012-06-07	LM05102	LM05	Intra	10	1. Salón de clase	2	1	1	0	0	0	0	0	Ninguna	0	0	0	0	0	0	0	0	0	0	0	0	0	0	0	0	0	0	0	0	0	0	0	0	0	0	0	0	0	0	0
1	1.Dengue	1.La Mesa	1.Seca	2012-06-07	LM05201	LM05	Intra	10	2. Comedor	1	1	0	0	0	0	0	10	Culex Quinquefasciatus, Limatus durhamii	5	18	0	1	0	4	0	0	0	0	0	0	0	0	0	0	0	0	0	0	18	0	0	0	0	0	0	0	0	0	0
1	1.Dengue	1.La Mesa	1.Seca	2012-06-07	LM05301	LM05	Intra	10	3. Alcoba	2	1	1	0	0	0	0	4	Ninguna	0	0	0	0	0	0	0	0	0	0	0	0	0	0	0	0	0	0	0	0	0	0	0	0	0	0	0	0	0	0	0
1	1.Dengue	1.La Mesa	1.Seca	2012-06-07	LM05500	LM05	Intra	10	5. Baño	0	0	0	0	0	0	0	0	Culex Quinquefasciatus	1	3	0	0	0	1	0	0	0	0	0	0	0	0	0	0	0	0	0	0	3	0	0	0	0	0	0	0	0	0	0
1	1.Dengue	1.La Mesa	1.Seca	2012-06-07	LM0550APTO	LM05	Intra	10	5. Baño	0	0	0	0	0	0	0	0	Culex Quinquefasciatus	1	1	0	0	0	1	0	0	0	0	0	0	0	0	0	0	0	0	0	0	1	0	0	0	0	0	0	0	0	0	0
1	1.Dengue	1.La Mesa	1.Seca	2012-06-07	LM05601	LM05	Intra	10	6. Cocina	1	1	0	0	0	0	0	0	Culex Quinquefasciatus, Limatus durhamii	5	18	0	1	0	4	0	0	0	0	0	0	0	0	0	0	0	0	0	0	18	0	0	0	0	0	0	0	0	0	0
1	1.Dengue	1.La Mesa	1.Seca	2012-06-07	LM05602	LM05	Intra	10	6. Cocina	2	2	0	0	0	0	0	1	Culex Quinquefasciatus	0	3	0	0	0	0	0	0	0	0	0	0	0	0	0	0	0	0	0	0	3	0	0	0	0	0	0	0	0	0	0
1	1.Dengue	1.La Mesa	1.Seca	2012-06-08	LM14101	LM14	Intra	10	1. Salón de clase	0	0	0	0	0	0	0	0	Culex Quinquefasciatus	1	11	0	0	0	1	0	0	0	0	0	0	0	0	0	0	0	0	0	0	11	0	0	0	0	0	0	0	0	0	0
1	1.Dengue	1.La Mesa	1.Seca	2012-06-08	LM14102	LM14	Intra	10	1. Salón de clase	0	0	0	0	0	0	0	0	Culex Quinquefasciatus	5	5	0	0	0	5	0	0	0	0	0	0	0	0	0	0	0	0	0	0	5	0	0	0	0	0	0	0	0	0	0
1	1.Dengue	1.La Mesa	1.Seca	2012-06-08	LM14301	LM14	Intra	10	3. Alcoba	0	0	0	0	0	0	0	0	Culex Quinquefasciatus	3	9	0	0	0	3	0	0	0	0	0	0	0	0	0	0	0	0	0	0	9	0	0	0	0	0	0	0	0	0	0
1	1.Dengue	1.La Mesa	1.Seca	2012-06-08	LM14401	LM14	Intra	10	4. Sala	0	0	0	0	0	0	0	0	Ninguna	0	0	0	0	0	0	0	0	0	0	0	0	0	0	0	0	0	0	0	0	0	0	0	0	0	0	0	0	0	0	0
1	1.Dengue	1.La Mesa	1.Seca	2012-06-08	LM14402	LM14	Intra	10	4. Sala	0	0	0	0	0	0	0	0	Ninguna	0	0	0	0	0	0	0	0	0	0	0	0	0	0	0	0	0	0	0	0	0	0	0	0	0	0	0	0	0	0	0
1	1.Dengue	1.La Mesa	1.Seca	2012-06-08	LM14500	LM14	Intra	10	5. Baño	0	0	0	0	0	0	0	0	Culex Quinquefasciatus	16	34	0	0	0	16	0	0	0	0	0	0	0	0	0	0	0	0	0	0	34	0	0	0	0	0	0	0	0	0	0
1	1.Dengue	1.La Mesa	1.Seca	2012-06-08	LM14500APTO1	LM14	Intra	10	5. Baño	0	0	0	0	0	0	0	0	Culex Quinquefasciatus	5	0	0	0	0	5	0	0	0	0	0	0	0	0	0	0	0	0	0	0	0	0	0	0	0	0	0	0	0	0	0
1	1.Dengue	1.La Mesa	1.Seca	2012-06-08	LM14500APTO2	LM14	Intra	10	5. Baño	0	0	0	0	0	0	0	0	Culex Quinquefasciatus	2	0	0	0	0	2	0	0	0	0	0	0	0	0	0	0	0	0	0	0	0	0	0	0	0	0	0	0	0	0	0
1	1.Dengue	1.La Mesa	1.Seca	2012-06-08	LM14601	LM14	Intra	10	6. Cocina	0	0	0	0	0	0	0	0	Culex Quinquefasciatus	17	22	0	0	0	17	0	0	0	0	0	0	0	0	0	0	0	0	0	0	22	0	0	0	0	0	0	0	0	0	0
1	1.Dengue	1.La Mesa	1.Seca	2012-06-08	LM14602	LM14	Intra	10	6. Cocina	0	0	0	0	0	0	0	0	Culex Quinquefasciatus	8	10	0	0	0	8	0	0	0	0	0	0	0	0	0	0	0	0	0	0	10	0	0	0	0	0	0	0	0	0	0
1	1.Dengue	1.La Mesa	1.Seca	2012-06-08	LM14603	LM14	Intra	10	6. Cocina	0	0	0	0	0	0	0	0	Culex Quinquefasciatus	1	1	0	0	0	1	0	0	0	0	0	0	0	0	0	0	0	0	0	0	1	0	0	0	0	0	0	0	0	0	0
1	1.Dengue	1.La Mesa	2.Lluviosa	2012-10-29	LM07101	LM07	Intra	10	1. Salón de clase	1	1	0	0	0	0	0	11	Ninguna	0	0	0	0	0	0	0	0	0	0	0	0	0	0	0	0	0	0	0	0	0	0	0	0	0	0	0	0	0	0	0
1	1.Dengue	1.La Mesa	2.Lluviosa	2012-10-29	LM07102	LM07	Intra	10	1. Salón de clase	6	6	0	0	0	0	0	19	Culex Quinquefasciatus	0	2	0	0	0	0	0	0	0	0	0	0	0	0	0	0	0	0	0	0	2	0	0	0	0	0	0	0	0	0	0
1	1.Dengue	1.La Mesa	2.Lluviosa	2012-10-29	LM07201	LM07	Intra	10	2. Comedor	1	0	0	1	0	0	0	19	Culex Quinquefasciatus	0	3	0	0	0	0	0	0	0	0	0	0	0	0	0	0	0	0	0	0	3	0	0	0	0	0	0	0	0	0	0
1	1.Dengue	1.La Mesa	2.Lluviosa	2012-10-29	LM07500	LM07	Intra	10	5. Baño	0	0	0	0	0	0	0	2	Ninguna	0	0	0	0	0	0	0	0	0	0	0	0	0	0	0	0	0	0	0	0	0	0	0	0	0	0	0	0	0	0	0
1	1.Dengue	1.La Mesa	2.Lluviosa	2012-10-29	LM07601	LM07	Intra	10	6. Cocina	1	1	0	0	0	0	0	2	Culex Quinquefasciatus	1	0	0	0	0	1	0	0	0	0	0	0	0	0	0	0	0	0	0	0	0	0	0	0	0	0	0	0	0	0	0
1	1.Dengue	1.La Mesa	2.Lluviosa	2012-10-29	LM07801	LM07	Intra	10	8. Otro_intra (especifique)	1	1	0	0	0	0	0	3	Ninguna	0	0	0	0	0	0	0	0	0	0	0	0	0	0	0	0	0	0	0	0	0	0	0	0	0	0	0	0	0	0	0
1	1.Dengue	1.La Mesa	2.Lluviosa	2012-10-29	LM07TB01	LM07	Intra	10	10. Otro_peri (especifique)	15	14	0	0	1	0	0	25	Ninguna	0	0	0	0	0	0	0	0	0	0	0	0	0	0	0	0	0	0	0	0	0	0	0	0	0	0	0	0	0	0	0
1	1.Dengue	1.La Mesa	2.Lluviosa	2012-10-29	LM07TB05	LM07	Intra	10	10. Otro_peri (especifique)	0	0	0	0	0	0	0	16	Ninguna	0	0	0	0	0	0	0	0	0	0	0	0	0	0	0	0	0	0	0	0	0	0	0	0	0	0	0	0	0	0	0
1	1.Dengue	1.La Mesa	2.Lluviosa	2012-10-30	LM06101	LM06	Intra	10	1. Salón de clase	0	0	0	0	0	0	0	2	Culex Quinquefasciatus, Haemagogus equinus	2	1	0	0	0	1	0	0	0	0	0	1	0	0	0	0	0	0	0	0	1	0	0	0	0	0	0	0	0	0	0
1	1.Dengue	1.La Mesa	2.Lluviosa	2012-10-30	LM06102	LM06	Intra	10	1. Salón de clase	0	0	0	0	0	0	0	0	Culex Quinquefasciatus	0	1	0	0	0	0	0	0	0	0	0	0	0	0	0	0	0	0	0	0	1	0	0	0	0	0	0	0	0	0	0
1	1.Dengue	1.La Mesa	2.Lluviosa	2012-10-30	LM06301	LM06	Intra	10	3. Alcoba	0	0	0	0	0	0	0	0	Culex Quinquefasciatus	1	0	0	0	0	1	0	0	0	0	0	0	0	0	0	0	0	0	0	0	0	0	0	0	0	0	0	0	0	0	0
1	1.Dengue	1.La Mesa	2.Lluviosa	2012-10-30	LM06500	LM06	Intra	10	5. Baño	0	0	0	0	0	0	0	0	Culex Quinquefasciatus	9	10	0	0	0	9	0	0	0	0	0	0	0	0	0	0	0	0	0	0	10	0	0	0	0	0	0	0	0	0	0
1	1.Dengue	1.La Mesa	2.Lluviosa	2012-10-30	LM06500APTO	LM06	Intra	10	5. Baño	0	0	0	0	0	0	0	0	Culex Quinquefasciatus	1	1	0	0	0	1	0	0	0	0	0	0	0	0	0	0	0	0	0	0	1	0	0	0	0	0	0	0	0	0	0
1	1.Dengue	1.La Mesa	2.Lluviosa	2012-10-30	LM06601	LM06	Intra	10	6. Cocina	0	0	0	0	0	0	0	0	Culex Quinquefasciatus	1	0	0	0	0	0	0	0	0	0	0	1	0	0	0	0	0	0	0	0	0	0	0	0	0	0	0	0	0	0	0
1	1.Dengue	1.La Mesa	2.Lluviosa	2012-11-08	LM03401	LM03	Intra	10	4. Sala	0	0	0	0	0	0	0	0	Culex Quinquefasciatus	0	1	0	0	0	0	0	0	0	0	0	0	0	0	0	0	0	0	0	0	1	0	0	0	0	0	0	0	0	0	0
1	1.Dengue	2.Anapoima	2.Lluviosa	2012-11-09	AN05101	AN05	Intra	10	1. Salón de clase	0	0	0	0	0	0	0	0	Ninguna	0	0	0	0	0	0	0	0	0	0	0	0	0	0	0	0	0	0	0	0	0	0	0	0	0	0	0	0	0	0	0
1	1.Dengue	2.Anapoima	2.Lluviosa	2012-11-09	AN05102	AN05	Intra	10	1. Salón de clase	0	0	0	0	0	0	0	0	Ninguna	0	0	0	0	0	0	0	0	0	0	0	0	0	0	0	0	0	0	0	0	0	0	0	0	0	0	0	0	0	0	0
1	1.Dengue	2.Anapoima	2.Lluviosa	2012-11-09	AN05201	AN05	Intra	10	2. Comedor	0	0	0	0	0	0	0	0	Ninguna	0	0	0	0	0	0	0	0	0	0	0	0	0	0	0	0	0	0	0	0	0	0	0	0	0	0	0	0	0	0	0
1	1.Dengue	2.Anapoima	2.Lluviosa	2012-11-09	AN05301	AN05	Intra	10	3. Alcoba	0	0	0	0	0	0	0	0	Ninguna	0	0	0	0	0	0	0	0	0	0	0	0	0	0	0	0	0	0	0	0	0	0	0	0	0	0	0	0	0	0	0
1	1.Dengue	2.Anapoima	2.Lluviosa	2012-11-09	AN05500	AN05	Intra	10	5. Baño	0	0	0	0	0	0	0	0	Ninguna	0	0	0	0	0	0	0	0	0	0	0	0	0	0	0	0	0	0	0	0	0	0	0	0	0	0	0	0	0	0	0
1	1.Dengue	2.Anapoima	2.Lluviosa	2012-11-09	AN05601	AN05	Intra	10	6. Cocina	0	0	0	0	0	0	0	0	Ninguna	0	0	0	0	0	0	0	0	0	0	0	0	0	0	0	0	0	0	0	0	0	0	0	0	0	0	0	0	0	0	0
1	1.Dengue	2.Anapoima	2.Lluviosa	2012-11-09	AN05602	AN05	Intra	10	6. Cocina	0	0	0	0	0	0	0	0	Ninguna	0	0	0	0	0	0	0	0	0	0	0	0	0	0	0	0	0	0	0	0	0	0	0	0	0	0	0	0	0	0	0
1	1.Dengue	2.Anapoima	2.Lluviosa	2012-11-09	AN11101	AN11	Intra	10	1. Salón de clase	0	0	0	0	0	0	0	0	Ninguna	0	0	0	0	0	0	0	0	0	0	0	0	0	0	0	0	0	0	0	0	0	0	0	0	0	0	0	0	0	0	0
1	1.Dengue	2.Anapoima	2.Lluviosa	2012-11-09	AN11102	AN11	Intra	10	1. Salón de clase	0	0	0	0	0	0	0	0	Ninguna	0	0	0	0	0	0	0	0	0	0	0	0	0	0	0	0	0	0	0	0	0	0	0	0	0	0	0	0	0	0	0
1	1.Dengue	2.Anapoima	2.Lluviosa	2012-11-09	AN11201	AN11	Intra	10	2. Comedor	0	0	0	0	0	0	0	0	Ninguna	0	0	0	0	0	0	0	0	0	0	0	0	0	0	0	0	0	0	0	0	0	0	0	0	0	0	0	0	0	0	0
1	1.Dengue	2.Anapoima	2.Lluviosa	2012-11-09	AN11500	AN11	Intra	10	5. Baño	0	0	0	0	0	0	0	0	Ninguna	0	0	0	0	0	0	0	0	0	0	0	0	0	0	0	0	0	0	0	0	0	0	0	0	0	0	0	0	0	0	0
1	1.Dengue	2.Anapoima	2.Lluviosa	2012-11-09	AN11601	AN11	Intra	10	6. Cocina	0	0	0	0	0	0	0	0	Ninguna	0	0	0	0	0	0	0	0	0	0	0	0	0	0	0	0	0	0	0	0	0	0	0	0	0	0	0	0	0	0	0
1	1.Dengue	2.Anapoima	2.Lluviosa	2012-11-09	AN11801	AN11	Intra	10	8. Otro_intra (especifique)	0	0	0	0	0	0	0	0	Ninguna	0	0	0	0	0	0	0	0	0	0	0	0	0	0	0	0	0	0	0	0	0	0	0	0	0	0	0	0	0	0	0
1	1.Dengue	2.Anapoima	2.Lluviosa	2012-11-09	AN11802	AN11	Intra	10	8. Otro_intra (especifique)	0	0	0	0	0	0	0	0	Ninguna	0	0	0	0	0	0	0	0	0	0	0	0	0	0	0	0	0	0	0	0	0	0	0	0	0	0	0	0	0	0	0
1	1.Dengue	1.La Mesa	2.Lluviosa	2012-11-14	LM05101	LM05	Intra	10	1. Salón de clase	0	0	0	0	0	0	0	2	Culex Quinquefasciatus	3	7	0	0	0	3	0	0	0	0	0	0	0	0	0	0	0	0	0	0	7	0	0	0	0	0	0	0	0	0	0
1	1.Dengue	1.La Mesa	2.Lluviosa	2012-11-14	LM05301	LM05	Intra	10	3. Alcoba	1	0	1	0	0	0	0	0	Culex Corniger, Culex Quinquefasciatus	2	1	0	0	0	1	1	0	0	0	0	0	0	0	0	0	0	0	0	0	1	0	0	0	0	0	0	0	0	0	0
1	1.Dengue	1.La Mesa	2.Lluviosa	2012-11-14	LM05401	LM05	Intra	10	4. Sala	0	0	0	0	0	0	0	8	Culex Quinquefasciatus	1	3	0	0	0	1	0	0	0	0	0	0	0	0	0	0	0	0	0	0	3	0	0	0	0	0	0	0	0	0	0
1	1.Dengue	1.La Mesa	2.Lluviosa	2012-11-14	LM05500	LM05	Intra	10	5. Baño	1	0	0	0	0	1	0	1	Culex Quinquefasciatus	14	16	0	0	0	14	0	0	0	0	0	0	0	0	0	0	0	0	0	0	16	0	0	0	0	0	0	0	0	0	0
1	1.Dengue	1.La Mesa	2.Lluviosa	2012-11-14	LM05500APTO	LM05	Intra	10	5. Baño	0	0	0	0	0	0	0	2	Culex Quinquefasciatus	2	3	0	0	0	2	0	0	0	0	0	0	0	0	0	0	0	0	0	0	3	0	0	0	0	0	0	0	0	0	0
1	1.Dengue	1.La Mesa	2.Lluviosa	2012-11-14	LM05601	LM05	Intra	10	6. Cocina	2	1	0	1	0	0	0	6	Culex Quinquefasciatus, Culex sp	5	11	0	0	0	3	0	0	2	0	0	0	0	0	0	0	0	0	0	0	11	0	0	0	0	0	0	0	0	0	0
1	1.Dengue	1.La Mesa	2.Lluviosa	2012-11-14	LM05602	LM05	Intra	10	6. Cocina	0	0	0	0	0	0	0	1	Culex Quinquefasciatus	0	3	0	0	0	0	0	0	0	0	0	0	0	0	0	0	0	0	0	0	3	0	0	0	0	0	0	0	0	0	0
1	1.Dengue	1.La Mesa	2.Lluviosa	2012-11-14	LM05801	LM05	Intra	10	8. Otro_intra (especifique)	0	0	0	0	0	0	0	2	Ninguna	0	0	0	0	0	0	0	0	0	0	0	0	0	0	0	0	0	0	0	0	0	0	0	0	0	0	0	0	0	0	0
1	1.Dengue	2.Anapoima	2.Lluviosa	2012-11-15	AN02101	AN02	Intra	10	1. Salón de clase	0	0	0	0	0	0	0	0	Culex Quinquefasciatus	0	1	0	0	0	0	0	0	0	0	0	0	0	0	0	0	0	0	0	0	1	0	0	0	0	0	0	0	0	0	0
1	1.Dengue	2.Anapoima	2.Lluviosa	2012-11-15	AN02102	AN02	Intra	10	1. Salón de clase	0	0	0	0	0	0	0	0	Culex Quinquefasciatus	12	41	0	0	0	12	0	0	0	0	0	0	0	0	0	0	0	0	0	0	41	0	0	0	0	0	0	0	0	0	0
1	1.Dengue	2.Anapoima	2.Lluviosa	2012-11-15	AN02201	AN02	Intra	10	2. Comedor	0	0	0	0	0	0	0	0	Culex Quinquefasciatus	5	12	0	0	0	5	0	0	0	0	0	0	0	0	0	0	0	0	0	0	12	0	0	0	0	0	0	0	0	0	0
1	1.Dengue	2.Anapoima	2.Lluviosa	2012-11-15	AN02301	AN02	Intra	10	3. Alcoba	1	1	0	0	0	0	0	0	Culex Quinquefasciatus	0	1	0	0	0	0	0	0	0	0	0	0	0	0	0	0	0	0	0	0	1	0	0	0	0	0	0	0	0	0	0
1	1.Dengue	2.Anapoima	2.Lluviosa	2012-11-15	AN02302	AN02	Intra	10	3. Alcoba	0	0	0	0	0	0	0	0	Culex Quinquefasciatus	0	1	0	0	0	0	0	0	0	0	0	0	0	0	0	0	0	0	0	0	1	0	0	0	0	0	0	0	0	0	0
1	1.Dengue	2.Anapoima	2.Lluviosa	2012-11-15	AN02401	AN02	Intra	10	4. Sala	0	0	0	0	0	0	0	0	Ninguna	0	0	0	0	0	0	0	0	0	0	0	0	0	0	0	0	0	0	0	0	0	0	0	0	0	0	0	0	0	0	0
1	1.Dengue	2.Anapoima	2.Lluviosa	2012-11-15	AN02500	AN02	Intra	10	5. Baño	0	0	0	0	0	0	0	0	Ninguna	0	0	0	0	0	0	0	0	0	0	0	0	0	0	0	0	0	0	0	0	0	0	0	0	0	0	0	0	0	0	0
1	1.Dengue	2.Anapoima	2.Lluviosa	2012-11-15	AN02601	AN02	Intra	10	6. Cocina	0	0	0	0	0	0	0	0	Culex Quinquefasciatus	3	3	0	0	0	3	0	0	0	0	0	0	0	0	0	0	0	0	0	0	3	0	0	0	0	0	0	0	0	0	0
1	1.Dengue	2.Anapoima	2.Lluviosa	2012-11-15	AN02602	AN02	Intra	10	6. Cocina	0	0	0	0	0	0	0	0	Ninguna	0	0	0	0	0	0	0	0	0	0	0	0	0	0	0	0	0	0	0	0	0	0	0	0	0	0	0	0	0	0	0
1	1.Dengue	1.La Mesa	2.Lluviosa	2012-11-19	LM14101	LM14	Intra	10	1. Salón de clase	0	0	0	0	0	0	0	0	Culex Quinquefasciatus	3	3	0	0	0	3	0	0	0	0	0	0	0	0	0	0	0	0	0	0	3	0	0	0	0	0	0	0	0	0	0
1	1.Dengue	1.La Mesa	2.Lluviosa	2012-11-19	LM14102	LM14	Intra	10	1. Salón de clase	0	0	0	0	0	0	0	0	Culex Quinquefasciatus	3	9	0	0	0	3	0	0	0	0	0	0	0	0	0	0	0	0	0	0	9	0	0	0	0	0	0	0	0	0	0
1	1.Dengue	1.La Mesa	2.Lluviosa	2012-11-19	LM14201	LM14	Intra	10	2. Comedor	0	0	0	0	0	0	0	0	Culex Quinquefasciatus	21	63	0	0	0	21	0	0	0	0	0	0	0	0	0	0	0	0	0	0	63	0	0	0	0	0	0	0	0	0	0
1	1.Dengue	1.La Mesa	2.Lluviosa	2012-11-19	LM14401	LM14	Intra	10	4. Sala	0	0	0	0	0	0	0	0	Culex Quinquefasciatus	1	3	0	0	0	1	0	0	0	0	0	0	0	0	0	0	0	0	0	0	3	0	0	0	0	0	0	0	0	0	0
1	1.Dengue	1.La Mesa	2.Lluviosa	2012-11-19	LM14500	LM14	Intra	10	5. Baño	0	0	0	0	0	0	0	0	Culex Quinquefasciatus	22	58	0	0	0	22	0	0	0	0	0	0	0	0	0	0	0	0	0	0	58	0	0	0	0	0	0	0	0		0
1	1.Dengue	1.La Mesa	2.Lluviosa	2012-11-19	LM14601	LM14	Intra	10	6. Cocina	0	0	0	0	0	0	0	0	Culex Quinquefasciatus	38	66	0	0	0	38	0	0	0	0	0	0	0	0	0	0	0	0	0	0	66	0	0	0	0	0	0	0	0	0	0
1	1.Dengue	2.Anapoima	2.Lluviosa	2012-11-20	AN07101	AN07	Intra	10	1. Salón de clase	0	0	0	0	0	0	0	0	Ninguna	0	0	0	0	0	0	0	0	0	0	0	0	0	0	0	0	0	0	0	0	0	0	0	0	0	0	0	0	0	0	0
1	1.Dengue	2.Anapoima	2.Lluviosa	2012-11-20	AN07102	AN07	Intra	10	1. Salón de clase	0	0	0	0	0	0	0	0	Culex Corniger, Culex Quinquefasciatus	15	16	0	0	0	14	1	0	0	0	0	0	0	0	0	0	0	0	0	0	15	0	1	0	0	0	0	0	0	0	0
1	1.Dengue	2.Anapoima	2.Lluviosa	2012-11-20	AN07201	AN07	Intra	10	2. Comedor	0	0	0	0	0	0	0	0	Culex Quinquefasciatus, Psorophora albipes	2	4	0	0	0	1	0	0	0	0	0	0	0	0	0	0	1	0	0	0	4	0	0	0	0	0	0	0	0	0	0
1	1.Dengue	2.Anapoima	2.Lluviosa	2012-11-20	AN07301	AN07	Intra	10	3. Alcoba	2	0	2	0	0	0	0	0	Culex Quinquefasciatus, Limatus durhamii, Ninguna	2	1	0	1	0	1	0	0	0	0	0	0	0	0	0	0	0	0	0	0	1	0	0	0	0	0	0	0	0	0	0
1	1.Dengue	2.Anapoima	2.Lluviosa	2012-11-20	AN07401	AN07	Intra	10	4. Sala	0	0	0	0	0	0	0	0	Ninguna	0	0	0	0	0	0	0	0	0	0	0	0	0	0	0	0	0	0	0	0	0	0	0	0	0	0	0	0	0	0	0
1	1.Dengue	2.Anapoima	2.Lluviosa	2012-11-20	AN07500	AN07	Intra	10	5. Baño	0	0	0	0	0	0	0	0	Culex Quinquefasciatus	3	0	0	0	0	3	0	0	0	0	0	0	0	0	0	0	0	0	0	0	0	0	0	0	0	0	0	0	0	0	0
1	1.Dengue	2.Anapoima	2.Lluviosa	2012-11-20	AN07500APTO	AN07	Intra	10	5. Baño	0	0	0	0	0	0	0	0	Ninguna	0	0	0	0	0	0	0	0	0	0	0	0	0	0	0	0	0	0	0	0	0	0	0	0	0	0	0	0	0	0	0
1	1.Dengue	2.Anapoima	2.Lluviosa	2012-11-20	AN07601	AN07	Intra	10	6. Cocina	0	0	0	0	0	0	0	0	Ninguna	0	0	0	0	0	0	0	0	0	0	0	0	0	0	0	0	0	0	0	0	0	0	0	0	0	0	0	0	0	0	0
1	1.Dengue	2.Anapoima	2.Lluviosa	2012-11-20	AN07602	AN07	Intra	10	6. Cocina	0	0	0	0	0	0	0	0	Culex Corniger, Culex Quinquefasciatus	6	10	0	0	0	4	2	0	0	0	0	0	0	0	0	0	0	0	0	0	10	0	0	0	0	0	0	0	0	0	0
1	1.Dengue	2.Anapoima	2.Lluviosa	2012-11-20	AN07801	AN07	Intra	10	8. Otro_intra (especifique)	0	0	0	0	0	0	0	0	Culex Quinquefasciatus	1	5	0	0	0	1	0	0	0	0	0	0	0	0	0	0	0	0	0	0	5	0	0	0	0	0	0	0	0	0	0
1	1.Dengue	2.Anapoima	1.Seca	2013-05-07	AN05101	AN05	Intra	10	1. Salón de clase	0	0	0	0	0	0	0	0	Ninguna	0	0	0	0	0	0	0	0	0	0	0	0	0	0	0	0	0	0	0	0	0	0	0	0	0	0	0	0	0	0	0
1	1.Dengue	2.Anapoima	1.Seca	2013-05-07	AN05201	AN05	Intra	10	2. Comedor	0	0	0	0	0	0	0	0	Ninguna	0	0	0	0	0	0	0	0	0	0	0	0	0	0	0	0	0	0	0	0	0	0	0	0	0	0	0	0	0	0	0
1	1.Dengue	2.Anapoima	1.Seca	2013-05-07	AN05500	AN05	Intra	10	5. Baño	0	0	0	0	0	0	0	0	Culex Quinquefasciatus	0	1	0	0	0	0	0	0	0	0	0	0	0	0	0	0	0	0	0	0	1	0	0	0	0	0	0	0	0	0	0
1	1.Dengue	2.Anapoima	1.Seca	2013-05-07	AN05601	AN05	Intra	10	6. Cocina	0	0	0	0	0	0	0	0	Culex Quinquefasciatus	2	0	0	0	0	2	0	0	0	0	0	0	0	0	0	0	0	0	0	0	0	0	0	0	0	0	0	0	0	0	0
1	1.Dengue	2.Anapoima	1.Seca	2013-05-09	AN11101	AN11	Intra	10	1. Salón de clase	0	0	0	0	0	0	0	0	Ninguna	0	0	0	0	0	0	0	0	0	0	0	0	0	0	0	0	0	0	0	0	0	0	0	0	0	0	0	0	0	0	0
1	1.Dengue	2.Anapoima	1.Seca	2013-05-09	AN11102	AN11	Intra	10	1. Salón de clase	0	0	0	0	0	0	0	0	Ninguna	0	0	0	0	0	0	0	0	0	0	0	0	0	0	0	0	0	0	0	0	0	0	0	0	0	0	0	0	0	0	0
1	1.Dengue	2.Anapoima	1.Seca	2013-05-09	AN11201	AN11	Intra	10	2. Comedor	0	0	0	0	0	0	0	0	Ninguna	0	0	0	0	0	0	0	0	0	0	0	0	0	0	0	0	0	0	0	0	0	0	0	0	0	0	0	0	0	0	0
1	1.Dengue	2.Anapoima	1.Seca	2013-05-09	AN11500	AN11	Intra	10	5. Baño	0	0	0	0	0	0	0	0	Ninguna	0	0	0	0	0	0	0	0	0	0	0	0	0	0	0	0	0	0	0	0	0	0	0	0	0	0	0	0	0	0	0
1	1.Dengue	2.Anapoima	1.Seca	2013-05-09	AN11601	AN11	Intra	10	6. Cocina	0	0	0	0	0	0	0	0	Aedes fluviatilis	2	1	2	0	0	0	0	0	0	0	0	0	0	0	0	0	0	1	0	0	0	0	0	0	0	0	0	0	0	0	0
1	1.Dengue	1.La Mesa	1.Seca	2013-05-14	LM05101	LM05	Intra	10	1. Salón de clase	0	0	0	0	0	0	0	1	Culex Quinquefasciatus	9	17	0	0	0	9	0	0	0	0	0	0	0	0	0	0	0	0	0	0	17	0	0	0	0	0	0	0	0	0	0
1	1.Dengue	1.La Mesa	1.Seca	2013-05-14	LM05301	LM05	Intra	10	3. Alcoba	1	0	0	0	1	0	0	5	Ninguna	0	0	0	0	0	0	0	0	0	0	0	0	0	0	0	0	0	0	0	0	0	0	0	0	0	0	0	0	0	0	0
1	1.Dengue	1.La Mesa	1.Seca	2013-05-14	LM05500	LM05	Intra	10	5. Baño	0	0	0	0	0	0	0	0	Culex Quinquefasciatus	11	29	0	0	0	11	0	0	0	0	0	0	0	0	0	0	0	0	0	0	29	0	0	0	0	0	0	0	0	0	0
1	1.Dengue	1.La Mesa	1.Seca	2013-05-14	LM05500APT0	LM05	Intra	10	5. Baño	0	0	0	0	0	0	0	3	Culex Quinquefasciatus	8	8	0	0	0	8	0	0	0	0	0	0	0	0	0	0	0	0	0	0	8	0	0	0	0	0	0	0	0	0	0
1	1.Dengue	1.La Mesa	1.Seca	2013-05-14	LM05601	LM05	Intra	10	6. Cocina	1	0	0	0	0	1	0	6	Culex Quinquefasciatus	13	37	0	0	0	13	0	0	0	0	0	0	0	0	0	0	0	0	0	0	37	0	0	0	0	0	0	0	0	0	0
1	1.Dengue	1.La Mesa	1.Seca	2013-05-14	LM05602	LM05	Intra	10	6. Cocina	0	0	0	0	0	0	0	1	Culex Quinquefasciatus	1	2	0	0	0	1	0	0	0	0	0	0	0	0	0	0	0	0	0	0	2	0	0	0	0	0	0	0	0	0	0
1	1.Dengue	1.La Mesa	1.Seca	2013-05-14	LM06101	LM06	Intra	10	1. Salón de clase	0	0	0	0	0	0	0	0	Culex Quinquefasciatus	0	1	0	0	0	0	0	0	0	0	0	0	0	0	0	0	0	0	0	0	1	0	0	0	0	0	0	0	0	0	0
1	1.Dengue	1.La Mesa	1.Seca	2013-05-14	LM06102	LM06	Intra	10	1. Salón de clase	0	0	0	0	0	0	0	2	Culex Quinquefasciatus	4	2	0	0	0	4	0	0	0	0	0	0	0	0	0	0	0	0	0	0	2	0	0	0	0	0	0	0	0	0	0
1	1.Dengue	1.La Mesa	1.Seca	2013-05-14	LM06201	LM06	Peri	10	2. Comedor	0	0	0	0	0	0	0	0	Ninguna	0	0	0	0	0	0	0	0	0	0	0	0	0	0	0	0	0	0	0	0	0	0	0	0	0	0	0	0	0	0	0
1	1.Dengue	1.La Mesa	1.Seca	2013-05-14	LM06500	LM06	Intra	10	5. Baño	0	0	0	0	0	0	0	1	Culex Quinquefasciatus	0	4	0	0	0	0	0	0	0	0	0	0	0	0	0	0	0	0	0	0	4	0	0	0	0	0	0	0	0	0	0
1	1.Dengue	1.La Mesa	1.Seca	2013-05-14	LM06801	LM06	Intra	10	8. Otro_intra (especifique)	0	0	0	0	0	0	0	1	Culex Quinquefasciatus	6	17	0	0	0	6	0	0	0	0	0	0	0	0	0	0	0	0	0	0	17	0	0	0	0	0	0	0	0	0	0
1	1.Dengue	1.La Mesa	1.Seca	2013-05-15	LM03301	LM03	Intra	10	3. Alcoba	0	0	0	0	0	0	0	0	Culex Quinquefasciatus	1	0	0	0	0	1	0	0	0	0	0	0	0	0	0	0	0	0	0	0	0	0	0	0	0	0	0	0	0	0	0
1	1.Dengue	1.La Mesa	1.Seca	2013-05-15	LM03500	LM03	Intra	10	5. Baño	0	0	0	0	0	0	0	0	Culex Quinquefasciatus	1	0	0	0	0	1	0	0	0	0	0	0	0	0	0	0	0	0	0	0	0	0	0	0	0	0	0	0	0	0	0
1	1.Dengue	2.Anapoima	1.Seca	2013-05-21	AN04101	AN04	Intra	10	1. Salón de clase	0	0	0	0	0	0	0	0	Ninguna	0	0	0	0	0	0	0	0	0	0	0	0	0	0	0	0	0	0	0	0	0	0	0	0	0	0	0	0	0	0	0
1	1.Dengue	2.Anapoima	1.Seca	2013-05-21	AN04102	AN04	Intra	10	1. Salón de clase	0	0	0	0	0	0	0	0	Ninguna	0	0	0	0	0	0	0	0	0	0	0	0	0	0	0	0	0	0	0	0	0	0	0	0	0	0	0	0	0	0	0
1	1.Dengue	2.Anapoima	1.Seca	2013-05-21	AN04103	AN04	Intra	10	1. Salón de clase	0	0	0	0	0	0	0	0	Culex Quinquefasciatus	0	1	0	0	0	0	0	0	0	0	0	0	0	0	0	0	0	0	0	0	1	0	0	0	0	0	0	0	0	0	0
1	1.Dengue	2.Anapoima	1.Seca	2013-05-21	AN04201	AN04	Intra	10	2. Comedor	0	0	0	0	0	0	0	0	Culex Quinquefasciatus	2	8	0	0	0	2	0	0	0	0	0	0	0	0	0	0	0	0	0	0	8	0	0	0	0	0	0	0	0	0	0
1	1.Dengue	2.Anapoima	1.Seca	2013-05-21	AN04500	AN04	Intra	10	5. Baño	0	0	0	0	0	0	0	0	Ninguna	0	0	0	0	0	0	0	0	0	0	0	0	0	0	0	0	0	0	0	0	0	0	0	0	0	0	0	0	0	0	0
1	1.Dengue	2.Anapoima	1.Seca	2013-05-21	AN04601	AN04	Intra	10	6. Cocina	0	0	0	0	0	0	0	0	Ninguna	0	0	0	0	0	0	0	0	0	0	0	0	0	0	0	0	0	0	0	0	0	0	0	0	0	0	0	0	0	0	0
1	1.Dengue	1.La Mesa	1.Seca	2013-05-22	LM14101	LM14	Intra	10	1. Salón de clase	0	0	0	0	0	0	0	1	Culex Quinquefasciatus	6	5	0	0	0	6	0	0	0	0	0	0	0	0	0	0	0	0	0	0	5	0	0	0	0	0	0	0	0	0	0
1	1.Dengue	1.La Mesa	1.Seca	2013-05-22	LM14102	LM14	Intra	10	1. Salón de clase	0	0	0	0	0	0	0	0	Culex Quinquefasciatus	5	9	0	0	0	5	0	0	0	0	0	0	0	0	0	0	0	0	0	0	9	0	0	0	0	0	0	0	0	0	0
1	1.Dengue	1.La Mesa	1.Seca	2013-05-22	LM14201	LM14	Intra	10	2. Comedor	0	0	0	0	0	0	0	0	Culex Quinquefasciatus	16	61	0	0	0	16	0	0	0	0	0	0	0	0	0	0	0	0	0	0	61	0	0	0	0	0	0	0	0	0	0
1	1.Dengue	1.La Mesa	1.Seca	2013-05-22	LM14301	LM14	Intra	10	3. Alcoba	0	0	0	0	0	0	0	0	Culex Quinquefasciatus	10	4	0	0	0	10	0	0	0	0	0	0	0	0	0	0	0	0	0	0	4	0	0	0	0	0	0	0	0	0	0
1	1.Dengue	1.La Mesa	1.Seca	2013-05-22	LM14500	LM14	Intra	10	5. Baño	0	0	0	0	0	0	0	0	Culex Quinquefasciatus	32	35	0	0	0	32	0	0	0	0	0		0	0	0	0	0		0	0	35	0	0	0	0	0	0	0	0	0	0
1	1.Dengue	1.La Mesa	1.Seca	2013-05-22	LM14601	LM14	Intra	10	6. Cocina	0	0	0	0	0	0	0	0	Culex Quinquefasciatus	9	51	0	0	0	9	0	0	0	0	0	0	0	0	0	0	0	0	0	0	51	0	0	0	0	0	0	0	0	0	0
1	1.Dengue	1.La Mesa	1.Seca	2013-05-22	LM14602	LM14	Intra	10	6. Cocina	0	0	0	0	0	0	0	0	Culex Quinquefasciatus	5	0	0	0	0	5	0	0	0	0	0	0	0	0	0	0	0	0	0	0	0	0	0	0	0	0	0	0	0	0	0
1	1.Dengue	1.La Mesa	1.Seca	2013-05-22	LM14603	LM14	Intra	10	6. Cocina	0	0	0	0	0	0	0	0	Culex Quinquefasciatus	1	3	0	0	0	1	0	0	0	0	0	0	0	0	0	0	0	0	0	0	3	0	0	0	0	0	0	0	0	0	0
1	1.Dengue	2.Anapoima	1.Seca	2013-05-24	AN07102	AN07	Intra	10	1. Salón de clase	4	2	1	0	1	0	0	4	Culex Quinquefasciatus, Culex sp	12	21	0	0	0	10	0	0	2	0	0	0	0	0	0	0	0	0	0	0	21	0	0	0	0	0	0	0	0	0	0
1	1.Dengue	2.Anapoima	1.Seca	2013-05-24	AN07201	AN07	Intra	10	2. Comedor	1	0	0	1	0	0	0	0	Culex Quinquefasciatus	0	2	0	0	0	0	0	0	0	0	0	0	0	0	0	0	0	0	0	0	2	0	0	0	0	0	0	0	0	0	0
1	1.Dengue	2.Anapoima	1.Seca	2013-05-24	AN07301	AN07	Intra	10	3. Alcoba	1	0	0	1	0	0	0	3	Culex Quinquefasciatus	2	0	0	0	0	2	0	0	0	0	0	0	0	0	0	0	0	0	0	0	0	0	0	0	0	0	0	0	0	0	0
1	1.Dengue	2.Anapoima	1.Seca	2013-05-26	AN02101	AN02	Intra	10	1. Salón de clase	0	0	0	0	0	0	0	0	Culex Quinquefasciatus	8	20	0	0	0	8	0	0	0	0	0	0	0	0	0	0	0	0	0	0	20	0	0	0	0	0	0	0	0	0	0
1	1.Dengue	2.Anapoima	1.Seca	2013-05-26	AN02102	AN02	Intra	10	1. Salón de clase	0	0	0	0	0	0	0	0	Culex Quinquefasciatus	4	5	0	0	0	4	0	0	0	0	0	0	0	0	0	0	0	0	0	0	5	0	0	0	0	0	0	0	0	0	0
1	1.Dengue	2.Anapoima	1.Seca	2013-05-26	AN02201	AN02	Intra	10	2. Comedor	0	0	0	0	0	0	0	0	Culex Quinquefasciatus	8	43	0	0	0	8	0	0	0	0	0	0	0	0	0	0	0	0	0	0	43	0	0	0	0	0	0	0	0	0	0
1	1.Dengue	2.Anapoima	1.Seca	2013-05-26	AN02301	AN02	Intra	10	3. Alcoba	0	0	0	0	0	0	0	0	Culex Quinquefasciatus	1	1	0	0	0	1	0	0	0	0	0	0	0	0	0	0	0	0	0	0	1	0	0	0	0	0	0	0	0	0	0
1	1.Dengue	2.Anapoima	1.Seca	2013-05-26	AN02401	AN02	Intra	10	4. Sala	0	0	0	0	0	0	0	0	Culex Quinquefasciatus	0	3	0	0	0	0	0	0	0	0	0	0	0	0	0	0	0	0	0	0	3	0	0	0	0	0	0	0	0	0	0
1	1.Dengue	2.Anapoima	1.Seca	2013-05-26	AN02500	AN02	Intra	10	5. Baño	0	0	0	0	0	0	0	0	Ninguna	0	0	0	0	0	0	0	0	0	0	0	0	0	0	0	0	0	0	0	0	0	0	0	0	0	0	0	0	0	0	0
1	1.Dengue	2.Anapoima	1.Seca	2013-05-26	AN02601	AN02	Intra	10	6. Cocina	0	0	0	0	0	0	0	0	Culex Quinquefasciatus	7	22	0	0	0	7	0	0	0	0	0	0	0	0	0	0	0	0	0	0	22	0	0	0	0	0	0	0	0	0	0
1	1.Dengue	2.Anapoima	1.Seca	2013-05-26	AN02602	AN02	Intra	10	6. Cocina	0	0	0	0	0	0	0	0	Ninguna	0	0	0	0	0	0	0	0	0	0	0	0	0	0	0	0	0	0	0	0	0	0	0	0	0	0	0	0	0	0	0
1	1.Dengue	1.La Mesa	1.Seca	2013-05-28	LM07101	LM07	Intra	10	1. Salón de clase	0	0	0	0	0	0	0	0	Ninguna	0	0	0	0	0	0	0	0	0	0	0	0	0	0	0	0	0	0	0	0	0	0	0	0	0	0	0	0	0	0	0
1	1.Dengue	1.La Mesa	1.Seca	2013-05-28	LM07102	LM07	Intra	10	1. Salón de clase	0	0	0	0	0	0	0	0	Ninguna	0	1	0	0	0	0	0	0	0	0	0	0	0	0	0	0	0	0	0	0	1	0	0	0	0	0	0	0	0	0	0
1	1.Dengue	1.La Mesa	1.Seca	2013-05-28	LM07201	LM07	Intra	10	2. Comedor	0	0	0	0	0	0	0	0	Aedes fluviatilis	1	0	1	0	0	0	0	0	0	0	0	0	0	0	0	0	0	0	0	0	0	0	0	0	0	0	0	0	0	0	0
1	1.Dengue	1.La Mesa	1.Seca	2013-05-28	LM07601	LM07	Intra	10	6. Cocina	0	0	0	0	0	0	0	0	Ninguna	0	0	0	0	0	0	0	0	0	0	0	0	0	0	0	0	0	0	0	0	0	0	0	0	0	0	0	0	0	0	0
1	1.Dengue	2.Anapoima	2.Lluviosa	2013-09-23	AN07101	AN07	Intra	10	1. Salón de clase	0	0	0	0	0	0	0	0	Culex Quinquefasciatus	2	3	0	0	0	2	0	0	0	0	0	0	0	0	0	0	0	0	0	0	3	0	0	0	0	0	0	0	0	0	0
1	1.Dengue	2.Anapoima	2.Lluviosa	2013-09-23	AN07102	AN07	Intra	10	1. Salón de clase	0	0	0	0	0	0	0	1	Culex Quinquefasciatus	5	8	0	0	0	5	0	0	0	0	0	0	0	0	0	0	0	0	0	0	8	0	0	0	0	0	0	0	0	0	0
1	1.Dengue	2.Anapoima	2.Lluviosa	2013-09-23	AN07301	AN07	Intra	10	3. Alcoba	0	0	0	0	0	0	0	1	Culex Quinquefasciatus	3	5	0	0	0	3	0	0	0	0	0	0	0	0	0	0	0	0	0	0	5	0	0	0	0	0	0	0	0	0	0
1	1.Dengue	2.Anapoima	2.Lluviosa	2013-09-23	AN07500	AN07	Intra	10	5. Baño	0	0	0	0	0	0	0	0	Culex Quinquefasciatus	3	16	0	0	0	3	0	0	0	0	0	0	0	0	0	0	0	0	0	0	16	0	0	0	0	0	0	0	0	0	0
1	1.Dengue	2.Anapoima	2.Lluviosa	2013-09-23	AN07601	AN07	Intra	10	6. Cocina	1	0	0	0	1	0	0	1	Culex Quinquefasciatus	16	31	0	0	0	16	0	0	0	0	0	0	0	0	0	0	0	0	0	0	31	0	0	0	0	0	0	0	0	0	0
1	1.Dengue	1.La Mesa	2.Lluviosa	2013-09-25	LM14101	LM14	Intra	10	1. Salón de clase	0	0	0	0	0	0	0	0	Culex Quinquefasciatus	1	0	0	0	0	1	0	0	0	0	0	0	0	0	0	0	0	0	0	0	0	0	0	0	0	0	0	0	0	0	0
1	1.Dengue	1.La Mesa	2.Lluviosa	2013-09-25	LM14102	LM14	Intra	10	1. Salón de clase	0	0	0	0	0	0	0	0	Culex Quinquefasciatus	0	1	0	0	0	0	0	0	0	0	0	0	0	0	0	0	0	0	0	0	1	0	0	0	0	0	0	0	0	0	0
1	1.Dengue	1.La Mesa	2.Lluviosa	2013-09-25	LM14201	LM14	Intra	10	2. Comedor	0	0	0	0	0	0	0	0	Culex Quinquefasciatus, Limatus durhamii	2	5	0	1	0	1	0	0	0	0	0	0	0	0	0	0	0	0	0	0	5	0	0	0	0	0	0	0	0	0	0
1	1.Dengue	1.La Mesa	2.Lluviosa	2013-09-25	LM14301	LM14	Intra	10	3. Alcoba	1	0	0	1	0	0	0	0	Ninguna	0	0	0	0	0	0	0	0	0	0	0	0	0	0	0	0	0	0	0	0	0	0	0	0	0	0	0	0	0	0	0
1	1.Dengue	1.La Mesa	2.Lluviosa	2013-09-25	LM14500	LM14	Intra	10	5. Baño	0	0	0	0	0	0	0	0	Culex Quinquefasciatus	2	3	0	0	0	2	0		0	0	0	0	0	0	0	0	0	0	0	0	3	0	0		0	0	0	0	0	0	0
1	1.Dengue	1.La Mesa	2.Lluviosa	2013-09-25	LM14500APT0	LM14	Intra	10	5. Baño	0	0	0	0	0	0	0	1	Culex Quinquefasciatus	1	0	0	0	0	1	0	0	0	0	0	0	0	0	0	0	0	0	0	0	0	0	0	0	0	0	0	0	0	0	0
1	1.Dengue	1.La Mesa	2.Lluviosa	2013-09-25	LM14601	LM14	Intra	10	6. Cocina	0	0	0	0	0	0	0	0	Culex Quinquefasciatus, Limatus durhamii	3	7	0	1	0	2	0	0	0	0	0	0	0	0	0	0	0	0	0	0	7	0	0	0	0	0	0	0	0	0	0
1	1.Dengue	1.La Mesa	2.Lluviosa	2013-09-25	LM14602	LM14	Intra	10	6. Cocina	0	0	0	0	0	0	0	0	Culex Quinquefasciatus	2	0	0	0	0	2	0	0	0	0	0	0	0	0	0	0	0	0	0	0	0	0	0	0	0	0	0	0	0	0	0
1	1.Dengue	2.Anapoima	2.Lluviosa	2013-09-26	AN11101	AN11	Intra	10	1. Salón de clase	0	0	0	0	0	0	0	0	Ninguna	0	0	0	0	0	0	0	0	0	0	0	0	0	0	0	0	0	0	0	0	0	0	0	0	0	0	0	0	0	0	0
1	1.Dengue	2.Anapoima	2.Lluviosa	2013-09-26	AN11102	AN11	Intra	10	1. Salón de clase	0	0	0	0	0	0	0	0	Ninguna	0	0	0	0	0	0	0	0	0	0	0	0	0	0	0	0	0	0	0	0	0	0	0	0	0	0	0	0	0	0	0
1	1.Dengue	2.Anapoima	2.Lluviosa	2013-09-26	AN11201	AN11	Intra	10	2. Comedor	0	0	0	0	0	0	0	0	Ninguna	0	0	0	0	0	0	0	0	0	0	0	0	0	0	0	0	0	0	0	0	0	0	0	0	0	0	0	0	0	0	0
1	1.Dengue	2.Anapoima	2.Lluviosa	2013-09-26	AN11500	AN11	Intra	10	5. Baño	0	0	0	0	0	0	0	0	Ninguna	0	0	0	0	0	0	0	0	0	0	0	0	0	0	0	0	0	0	0	0	0	0	0	0	0	0	0	0	0	0	0
1	1.Dengue	2.Anapoima	2.Lluviosa	2013-09-26	AN11601	AN11	Intra	10	6. Cocina	0	0	0	0	0	0	0	0	Ninguna	0	0	0	0	0	0	0	0	0	0	0	0	0	0	0	0	0	0	0	0	0	0	0	0	0	0	0	0	0	0	0
1	1.Dengue	1.La Mesa	2.Lluviosa	2013-09-26	LM06101	LM06	Intra	10	1. Salón de clase	0	0	0	0	0	0	0	0	Ninguna	0	0	0	0	0	0	0	0	0	0	0	0	0	0	0	0	0	0	0	0	0	0	0	0	0	0	0	0	0	0	0
1	1.Dengue	1.La Mesa	2.Lluviosa	2013-09-26	LM06102	LM06	Intra	10	1. Salón de clase	0	0	0	0	0	0	0	0	Ninguna	0	0	0	0	0	0	0	0	0	0	0	0	0	0	0	0	0	0	0	0	0	0	0	0	0	0	0	0	0	0	0
1	1.Dengue	1.La Mesa	2.Lluviosa	2013-09-26	LM06201	LM06	Intra	10	2. Comedor	0	0	0	0	0	0	0	0	Ninguna	0	0	0	0	0	0	0	0	0	0	0	0	0	0	0	0	0	0	0	0	0	0	0	0	0	0	0	0	0	0	0
1	1.Dengue	1.La Mesa	2.Lluviosa	2013-09-26	LM06500	LM06	Intra	10	5. Baño	0	0	0	0	0	0	0	0	Ninguna	0	0	0	0	0	0	0	0	0	0	0	0	0	0	0	0	0	0	0	0	0	0	0	0	0	0	0	0	0	0	0
1	1.Dengue	1.La Mesa	2.Lluviosa	2013-09-26	LM06801	LM06	Intra	10	8. Otro_intra (especifique)	0	0	0	0	0	0	0	0	Ninguna	0	0	0	0	0	0	0	0	0	0	0	0	0	0	0	0	0	0	0	0	0	0	0	0	0	0	0	0	0	0	0
1	1.Dengue	2.Anapoima	2.Lluviosa	2013-09-30	AN02101	AN02	Intra	10	1. Salón de clase	0	0	0	0	0	0	0	0	Culex Quinquefasciatus	2	0	0	0	0	2	0	0	0	0	0	0	0	0	0	0	0	0	0	0	0	0	0	0	0	0	0	0	0	0	0
1	1.Dengue	2.Anapoima	2.Lluviosa	2013-09-30	AN02102	AN02	Intra	10	1. Salón de clase	0	0	0	0	0	0	0	0	Culex Quinquefasciatus	1	7	0	0	0	1	0	0	0	0	0	0	0	0	0	0	0	0	0	0	7	0	0	0	0	0	0	0	0	0	0
1	1.Dengue	2.Anapoima	2.Lluviosa	2013-09-30	AN02201	AN02	Intra	10	2. Comedor	0	0	0	0	0	0	0	0	Culex Quinquefasciatus	5	10	0	0	0	5	0	0	0	0	0	0	0	0	0	0	0	0	0	0	10	0	0	0	0	0	0	0	0	0	0
1	1.Dengue	2.Anapoima	2.Lluviosa	2013-09-30	AN02301	AN02	Intra	10	3. Alcoba	0	0	0	0	0	0	0	0	Ninguna	0	0	0	0	0	0	0	0	0	0	0	0	0	0	0	0	0	0	0	0	0	0	0	0	0	0	0	0	0	0	0
1	1.Dengue	2.Anapoima	2.Lluviosa	2013-09-30	AN02500	AN02	Intra	10	5. Baño	0	0	0	0	0	0	0	0	Culex Quinquefasciatus	0	5	0	0	0	0	0	0	0	0	0	0	0	0	0	0	0	0	0	0	5	0	0	0	0	0	0	0	0	0	0
1	1.Dengue	2.Anapoima	2.Lluviosa	2013-09-30	AN02601	AN02	Intra	10	6. Cocina	0	0	0	0	0	0	0	0	Ninguna	0	0	0	0	0	0	0	0	0	0	0	0	0	0	0	0	0	0	0	0	0	0	0	0	0	0	0	0	0	0	0
1	1.Dengue	2.Anapoima	2.Lluviosa	2013-09-30	AN04101	AN04	Intra	10	1. Salón de clase	0	0	0	0	0	0	0	0	Ninguna	0	0	0	0	0	0	0	0	0	0	0	0	0	0	0	0	0	0	0	0	0	0	0	0	0	0	0	0	0	0	0
1	1.Dengue	2.Anapoima	2.Lluviosa	2013-09-30	AN04102	AN04	Intra	10	1. Salón de clase	0	0	0	0	0	0	0	0	Ninguna	0	0	0	0	0	0	0	0	0	0	0	0	0	0	0	0	0	0	0	0	0	0	0	0	0	0	0	0	0	0	0
1	1.Dengue	2.Anapoima	2.Lluviosa	2013-09-30	AN04103	AN04	Intra	10	1. Salón de clase	0	0	0	0	0	0	0	0	Ninguna	0	0	0	0	0	0	0	0	0	0	0	0	0	0	0	0	0	0	0	0	0	0	0	0	0	0	0	0	0	0	0
1	1.Dengue	2.Anapoima	2.Lluviosa	2013-09-30	AN04201	AN04	Intra	10	2. Comedor	0	0	0	0	0	0	0	0	Culex Quinquefasciatus	1	7	0	0	0	1	0	0	0	0	0	0	0	0	0	0	0	0	0	0	7	0	0	0	0	0	0	0	0	0	0
1	1.Dengue	2.Anapoima	2.Lluviosa	2013-09-30	AN04500	AN04	Intra	10	5. Baño	0	0	0	0	0	0	0	0	Ninguna	0	0	0	0	0	0	0	0	0	0	0	0	0	0	0	0	0	0	0	0	0	0	0	0	0	0	0	0	0	0	0
1	1.Dengue	2.Anapoima	2.Lluviosa	2013-09-30	AN04601	AN04	Intra	10	6. Cocina	0	0	0	0	0	0	0	0	Ninguna	0	0	0	0	0	0	0	0	0	0	0	0	0	0	0	0	0	0	0	0	0	0	0	0	0	0	0	0	0	0	0
1	1.Dengue	1.La Mesa	2.Lluviosa	2013-09-30	LM07101	LM07	Intra	10	1. Salón de clase	1	1	0	0	0	0	0	0	Ninguna	0	0	0	0	0	0	0	0	0	0	0	0	0	0	0	0	0	0	0	0	0	0	0	0	0	0	0	0	0	0	0
1	1.Dengue	1.La Mesa	2.Lluviosa	2013-09-30	LM07102	LM07	Intra	10	1. Salón de clase	0	0	0	0	0	0	0	1	Ninguna	0	0	0	0	0	0	0	0	0	0	0	0	0	0	0	0	0	0	0	0	0	0	0	0	0	0	0	0	0	0	0
1	1.Dengue	1.La Mesa	2.Lluviosa	2013-09-30	LM07201	LM07	Intra	10	2. Comedor	0	0	0	0	0	0	0	0	Culex Quinquefasciatus	0	2	0	0	0	0	0	0	0	0	0	0	0	0	0	0	0	0	0	0	2	0	0	0	0	0	0	0	0	0	0
1	1.Dengue	1.La Mesa	2.Lluviosa	2013-09-30	LM07500	LM07	Intra	10	5. Baño	0	0	0	0	0	0	0	0	Ninguna	0	0	0	0	0	0	0	0	0	0	0	0	0	0	0	0	0	0	0	0	0	0	0	0	0	0	0	0	0	0	0
1	1.Dengue	1.La Mesa	2.Lluviosa	2013-09-30	LM07601	LM07	Intra	10	6. Cocina	0	0	0	0	0	0	0	0	Ninguna	0	0	0	0	0	0	0	0	0	0	0	0	0	0	0	0	0	0	0	0	0		0	0	0	0	0	0	0	0	0
1	1.Dengue	2.Anapoima	2.Lluviosa	2013-10-15	AN05101	AN05	Intra	10	1. Salón de clase	0	0	0	0	0	0	0	0	Ninguna	0	0	0	0	0	0	0	0	0	0	0	0	0	0	0	0	0	0	0	0	0	0	0	0	0	0	0	0	0	0	0
1	1.Dengue	2.Anapoima	2.Lluviosa	2013-10-15	AN05201	AN05	Intra	10	2. Comedor	0	0	0	0	0	0	0	0	Ninguna	0	0	0	0	0	0	0	0	0	0	0	0	0	0	0	0	0	0	0	0	0	0	0	0	0	0	0	0	0	0	0
1	1.Dengue	2.Anapoima	2.Lluviosa	2013-10-15	AN05500	AN05	Intra	10	5. Baño	0	0	0	0	0	0	0	0	Ninguna	0	0	0	0	0	0	0	0	0	0	0	0	0	0	0	0	0	0	0	0	0	0	0	0	0	0	0	0	0	0	0
1	1.Dengue	2.Anapoima	2.Lluviosa	2013-10-15	AN05601	AN05	Intra	10	6. Cocina	0	0	0	0	0	0	0	0	Ninguna	0	0	0	0	0	0	0	0	0	0	0	0	0	0	0	0	0	0	0	0	0	0	0	0	0	0	0	0	0	0	0
1	1.Dengue	1.La Mesa	2.Lluviosa	2013-10-15	LM05101	LM05	Intra	10	1. Salón de clase	0	0	0	0	0	0	0	1	Culex Quinquefasciatus	1	0	0	0	0	1	0	0	0	0	0	0	0	0	0	0	0	0	0	0	0	0	0	0	0	0	0	0	0	0	0
1	1.Dengue	1.La Mesa	2.Lluviosa	2013-10-15	LM05102	LM05	Intra	10	1. Salón de clase	0	0	0	0	0	0	0	0	Culex Quinquefasciatus	0	0	0	0	0	0	0	0	0	0	0	0	0	0	0	0	0	0	0	0	0	0	0	0	0	0	0	0	0	0	0
1	1.Dengue	1.La Mesa	2.Lluviosa	2013-10-15	LM05301	LM05	Intra	10	3. Alcoba	6	4	0	0	2	0	0	0	Culex Quinquefasciatus	1	0	0	0	0	1	0	0	0	0	0	0	0	0	0	0	0	0	0	0	0	0	0	0	0	0	0	0	0	0	0
1	1.Dengue	1.La Mesa	2.Lluviosa	2013-10-15	LM05500	LM05	Intra	10	5. Baño	0	0	0	0		0	0	0	Culex Quinquefasciatus	2	2	0	0	0	2	0	0	0	0	0	0	0	0	0	0	0	0	0	0	2	0	0	0	0	0	0	0	0	0	0
1	1.Dengue	1.La Mesa	2.Lluviosa	2013-10-15	LM05601	LM05	Intra	10	6. Cocina	1	0	0	0	0	1	0	1	Culex Quinquefasciatus	3	3	0	0	0	3	0	0	0	0	0	0	0	0	0	0	0	0	0	0	3	0	0	0	0	0	0	0	0	0	0
1	1.Dengue	1.La Mesa	2.Lluviosa	2013-10-15	LM05602	LM05	Intra	10	6. Cocina	2	1	0	0	0	0	1	0	Culex Quinquefasciatus	0	1	0	0	0	0	0	0	0	0	0	0	0	0	0	0	0	0	0	0	1	0	0	0	0	0	0	0	0	0	0
1	1.Dengue	1.La Mesa	2.Lluviosa	2013-10-16	LM03101	LM03	Intra	10	1. Salón de clase	0	0	0	0	0	0	0	0	Ninguna	0	0	0	0	0	0	0	0	0	0	0	0	0	0	0	0	0	0	0	0	0	0	0	0	0	0	0	0	0	0	0
1	1.Dengue	1.La Mesa	2.Lluviosa	2013-10-16	LM03102	LM03	Intra	10	1. Salón de clase	0	0	0	0	0	0	0	0	Ninguna	0	0	0	0	0	0	0	0	0	0	0	0	0	0	0	0	0	0	0	0	0	0	0	0	0	0	0	0	0	0	0
1	1.Dengue	1.La Mesa	2.Lluviosa	2013-10-16	LM03103	LM03	Intra	10	1. Salón de clase	0	0	0	0	0	0	0	0	Ninguna	0	0	0	0	0	0	0	0	0	0	0	0	0	0	0	0	0	0	0	0	0	0	0	0	0	0	0	0	0	0	0
1	1.Dengue	1.La Mesa	2.Lluviosa	2013-10-16	LM03201	LM03	Intra	10	2. Comedor	0	0	0	0	0	0	0	0	Ninguna	0	0	0	0	0	0	0	0	0	0	0	0	0	0	0	0	0	0	0	0	0	0	0	0	0	0	0	0	0	0	0
1	1.Dengue	1.La Mesa	2.Lluviosa	2013-10-16	LM03500	LM03	Intra	10	5. Baño	0	0	0	0	0	0	0	0	Ninguna	0	0	0	0	0	0	0	0	0	0	0	0	0	0	0	0	0	0	0	0	0	0	0	0	0	0	0	0	0	0	0
1	1.Dengue	1.La Mesa	2.Lluviosa	2013-10-16	LM03601	LM03	Intra	10	6. Cocina	0	0	0	0	0	0	0	0	Culex Quinquefasciatus	1	0	0	0	0	1	0	0	0	0	0	0	0	0	0	0	0	0	0	0	0	0	0	0	0	0	0	0	0	0	0
1	2.Diarrea	2.Anapoima	1.Seca	2011-08-24	AN10201	AN10	Intra	10	2. Comedor	0	0	0	0	0	0	0	0	Culex Quinquefasciatus	0	1	0	0	0	0	0	0	0	0	0	0	0	0	0	0	0	0	0	0	1	0	0	0	0	0	0	0	0	0	0
1	2.Diarrea	2.Anapoima	1.Seca	2011-08-24	AN10500	AN10	Intra	10	5. Baño	0	0	0	0	0	0	0	0	Culex sp	0	2	0	0	0	0	0	0	0	0	0	0	0	0	0	0	0	0	0	0	0	0	0	0	2	0	0	0	0	0	0
1	2.Diarrea	2.Anapoima	1.Seca	2011-08-24	AN10601	AN10	Intra	10	6. Cocina	0	0	0	0	0	0	0	0	Culex Quinquefasciatus	0	3	0	0	0	0	0	0	0	0	0	0	0	0	0	0	0	0	0	0	3	0	0	0	0	0	0	0	0	0	0
1	2.Diarrea	2.Anapoima	1.Seca	2011-08-24	AN10801	AN10	Intra	10	8. Otro (especifique)	0	0	0	0	0	0	0	0	Culex sp	1	0	0	0	0	0	0	0	1	0	0	0	0	0	0	0	0	0	0	0	0	0	0	0	0	0	0	0	0	0	0
1	2.Diarrea	1.La Mesa	1.Seca	2011-08-24	LM13101	LM13	Intra	10	1. Salón de clase	0	0	0	0	0	0	0	1	Culex Quinquefasciatus	2	0	0	0	0	2	0	0	0	0	0	0	0	0	0	0	0	0	0	0	0	0	0	0	0	0	0	0	0	0	0
1	2.Diarrea	1.La Mesa	1.Seca	2011-08-24	LM13102	LM13	Intra	10	1. Salón de clase	0	0	0	0	0	0	0	0	Ninguna	0	0	0	0	0	0	0	0	0	0	0	0	0	0	0	0	0	0	0	0	0	0	0	0	0	0	0	0	0	0	0
1	2.Diarrea	1.La Mesa	1.Seca	2011-08-24	LM13103	LM13	Intra	10	1. Salón de clase	0	0	0	0	0	0	0	0	Culex Quinquefasciatus	1	0	0	0	0	1	0	0	0	0	0	0	0	0	0	0	0	0	0	0	0	0	0	0	0	0	0	0	0	0	0
1	2.Diarrea	1.La Mesa	1.Seca	2011-08-24	LM13201	LM13	Intra	10	2. Comedor	0	0	0	0	0	0	0	0	Culex Quinquefasciatus	1	3	0	0	0	1	0	0	0	0	0	0	0	0	0	0	0	0	0	0	3	0	0	0	0	0	0	0	0	0	0
1	2.Diarrea	1.La Mesa	1.Seca	2011-08-24	LM13500	LM13	Intra	10	5. Baño	0	0	0	0	0	0	0	0	Culex Quinquefasciatus, Limatus durhamii	12	10	0	0	0	12	0	0	0	0	0	0	0	0	0	0	0	0	0	0	10	0	0	0	0	0	0	0	0	0	0
1	2.Diarrea	1.La Mesa	1.Seca	2011-08-24	LM13601	LM13	Intra	10	6. Cocina	0	0	0	0	0	0	0	0	Ninguna	0	0	0	0	0	0	0	0	0	0	0	0	0	0	0	0	0	0	0	0	0	0	0	0	0	0	0	0	0	0	0
1	2.Diarrea	1.La Mesa	1.Seca	2011-08-24	LM13801	LM13	Intra	10	8. Otro (especifique)	0	0	0	0	0	0	0	0	Culex Quinquefasciatus	1	0	0	0	0	1	0	0	0	0	0	0	0	0	0	0	0	0	0	0	0	0	0	0	0	0	0	0	0	0	0
1	2.Diarrea	2.Anapoima	1.Seca	2011-08-25	AN18101	AN18	Intra	10	1. Salón de clase	1	0	0	0	0	0	1	1	Culex Quinquefasciatus	8	4	0	0	0	8	0	0	0	0	0	0	0	0	0	0	0	0	0	0	4	0	0	0	0	0	0	0	0	0	0
1	2.Diarrea	2.Anapoima	1.Seca	2011-08-25	AN18102	AN18	Intra	10	1. Salón de clase	0	0	0	0	0	0	0	2	Culex Quinquefasciatus	1	2	0	0	0	1	0	0	0	0	0	0	0	0	0	0	0	0	0	0	2	0	0	0	0	0	0	0	0	0	0
1	2.Diarrea	2.Anapoima	1.Seca	2011-08-25	AN18103	AN18	Intra	10	1. Salón de clase	1	1	0	0	0	0	0	1	Culex Quinquefasciatus	0	1	0	0	0	0	0	0	0	0	0	0	0	0	0	0	0	0	0	0	1	0	0	0	0	0	0	0	0	0	0
1	2.Diarrea	2.Anapoima	1.Seca	2011-08-25	AN18104	AN18	Intra	10	1. Salón de clase	0	0	0	0	0	0	0	0	Ninguna	0	0	0	0	0	0	0	0	0	0	0	0	0	0	0	0	0	0	0	0	0	0	0	0	0	0	0	0	0	0	0
1	2.Diarrea	2.Anapoima	1.Seca	2011-08-25	AN18201	AN18	Intra	10	2. Comedor	2	2	0	0	0	0	0	3	Culex Quinquefasciatus	4	0	0	0	0	4	0	0	0	0	0	0	0	0	0	0	0	0	0	0	0	0	0	0	0	0	0	0	0	0	0
1	2.Diarrea	2.Anapoima	1.Seca	2011-08-25	AN18500	AN18	Intra	10	5. Baño	1	0	0	1	0	0	0	1	Culex Quinquefasciatus	6	12	0	0	0	6	0	0	0	0	0	0	0	0	0	0	0	0	0	0	12	0	0	0	0	0	0	0	0	0	0
1	2.Diarrea	2.Anapoima	1.Seca	2011-08-25	AN18601	AN18	Intra	10	6. Cocina	0	0	0	0	0	0	0	3	Culex Quinquefasciatus	0	3	0	0	0	0	0	0	0	0	0	0	0	0	0	0	0	0	0	0	3	0	0	0	0	0	0	0	0	0	0
1	2.Diarrea	1.La Mesa	1.Seca	2011-08-26	LM21101	LM21	Intra	10	1. Salón de clase	0	0	0	0	0	0	0	1	Culex Quinquefasciatus	3	12	0	0	0	3	0	0	0	0	0	0	0	0	0	0	0	0	0	0	12	0	0	0	0	0	0	0	0	0	0
1	2.Diarrea	1.La Mesa	1.Seca	2011-08-26	LM21102	LM21	Intra	10	1. Salón de clase	0	0	0	0	0	0	0	0	Culex Quinquefasciatus	3	12	0	0	0	3	0	0	0	0	0	0	0	0	0	0	0	0	0	0	12	0	0	0	0	0	0	0	0	0	0
1	2.Diarrea	1.La Mesa	1.Seca	2011-08-26	LM21201	LM21	Intra	10	2. Comedor	0	0	0	0	0	0	0	0	Culex Quinquefasciatus	0	2	0	0	0	0	0	0	0	0	0	0	0	0	0	0	0	0	0	0	2	0	0	0	0	0	0	0	0	0	0
1	2.Diarrea	1.La Mesa	1.Seca	2011-08-26	LM21500	LM21	Intra	10	5. Baño	0	0	0	0	0	0	0	2	Culex Quinquefasciatus, Culex sp	7	34	0	0	0	3	0	0	4	0	0	0	0	0	0	0	0	0	0	0	28	0	0	0	6	0	0	0	0	0	0
1	2.Diarrea	1.La Mesa	1.Seca	2011-08-26	LM21601	LM21	Intra	10	6. Cocina	0	0	0	0	0	0	0	0	Ninguna	0	0	0	0	0	0	0	0	0	0	0	0	0	0	0	0	0	0	0	0	0	0	0	0	0	0	0	0	0	0	0
1	2.Diarrea	1.La Mesa	1.Seca	2011-08-26	LM21801	LM21	Intra	10	8. Otro (especifique)	0	0	0	0	0	0	0	0	Culex Quinquefasciatus	8	26	0	0	0	7	0	0	1	0	0	0	0	0	0	0	0	0	0	0	25	0	0	0	1	0	0	0	0	0	0
1	2.Diarrea	2.Anapoima	1.Seca	2011-08-29	AN09101	AN09	Intra	10	1. Salón de clase	0	0	0	0	0	0	0	2	Ninguna	0	0	0	0	0	0	0	0	0	0	0	0	0	0	0	0	0	0	0	0	0	0	0	0	0	0	0	0	0	0	0
1	2.Diarrea	2.Anapoima	1.Seca	2011-08-29	AN09201	AN09	Intra	10	2. Comedor	0	0	0	0	0	0	0	0	Ninguna	0	0	0	0	0	0	0	0	0	0	0	0	0	0	0	0	0	0	0	0	0	0	0	0	0	0	0	0	0	0	0
1	2.Diarrea	2.Anapoima	1.Seca	2011-08-29	AN09500	AN09	Intra	10	5. Baño	0	0	0	0	0	0	0	0	Culex sp	1	0	0	0	0	0	0	0	1	0	0	0	0	0	0	0	0	0	0	0	0	0	0	0	0	0	0	0	0	0	0
1	2.Diarrea	2.Anapoima	1.Seca	2011-08-29	AN09601	AN09	Intra	10	6. Cocina	0	0	0	0	0	0	0	0	Culex Quinquefasciatus	0	1	0	0	0	0	0	0	0	0	0	0	0	0	0	0	0	0	0	0	1	0	0	0	0	0	0	0	0	0	0
1	2.Diarrea	2.Anapoima	1.Seca	2011-08-30	AN03101	AN03	Intra	10	1. Salón de clase	0	0	0	0	0	0	0	0	Culex Quinquefasciatus	6	3	0	0	0	6	0	0	0	0	0	0	0	0	0	0	0	0	0	0	3	0	0	0	0	0	0	0	0	0	0
1	2.Diarrea	2.Anapoima	1.Seca	2011-08-30	AN03102	AN03	Intra	10	1. Salón de clase	0	0	0	0	0	0	0	0	Culex Quinquefasciatus	1	4	0	0	0	1	0	0	0	0	0	0	0	0	0	0	0	0	0	0	4	0	0	0	0	0	0	0	0	0	0
1	2.Diarrea	2.Anapoima	1.Seca	2011-08-30	AN03103	AN03	Intra	10	1. Salón de clase	0	0	0	0	0	0	0	0	Culex Quinquefasciatus, Culex sp	6	57	0	0	0	6	0	0	0	0	0	0	0	0	0	0	0	0	0	0	57	0	0	0	0	0	0	0	0	0	0
1	2.Diarrea	2.Anapoima	1.Seca	2011-08-30	AN03202	AN03	Intra	10	3. Alcoba	0	0	0	0	0	0	0	0	Culex Quinquefasciatus	3	1	0	0	0	3	0	0	0	0	0	0	0	0	0	0	0	0	0	0	1	0	0	0	0	0	0	0	0	0	0
1	2.Diarrea	2.Anapoima	1.Seca	2011-08-30	AN03301	AN03	Intra	10	3. Alcoba	0	0	0	0	0	0	0	0	Culex Quinquefasciatus	19	27	0	0	0	19	0	0	0	0	0	0	0	0	0	0	0	0	0	0	27	0	0	0	0	0	0	0	0	0	0
1	2.Diarrea	2.Anapoima	1.Seca	2011-08-30	AN03601	AN03	Intra	10	6. Cocina	0	0	0	0	0	0	0	1	Culex Quinquefasciatus	9	48	0	0	0	9	0	0	0	0	0	0	0	0	0	0	0	0	0	0	48	0	0	0	0	0	0	0	0	0	0
1	2.Diarrea	2.Anapoima	1.Seca	2011-08-30	AN03602	AN03	Intra	10	6. Cocina	0	0	0	0	0	0	0	0	Ninguna	0	0	0	0	0	0	0	0	0	0	0	0	0	0	0	0	0	0	0	0	0	0	0	0	0	0	0	0	0	0	0
1	2.Diarrea	2.Anapoima	1.Seca	2011-08-30	AN03801	AN03	Intra	10	8. Otro (especifique)	0	0	0	0	0	0	0	0	Culex Quinquefasciatus	5	34	0	0	0	5	0	0	0	0	0	0	0	0	0	0	0	0	0	0	34	0	0	0	0	0	0	0	0	0	0
1	2.Diarrea	2.Anapoima	1.Seca	2011-08-30	AN03802	AN03	Intra	10	8. Otro (especifique)	0	0	0	0	0	0	0	0	Culex Quinquefasciatus	2	11	0	0	0	2	0	0	0	0	0	0	0	0	0	0	0	0	0	0	11	0	0	0	0	0	0	0	0	0	0
1	2.Diarrea	1.La Mesa	1.Seca	2011-08-30	LM20101	LM20	Intra	10	1. Salón de clase	0	0	0	0	0	0	0	0	Culex Quinquefasciatus	0	3	0	0	0	0	0	0	0	0	0	0	0	0	0	0	0	0	0	0	3	0	0	0	0	0	0	0	0	0	0
1	2.Diarrea	1.La Mesa	1.Seca	2011-08-30	LM20102	LM20	Intra	10	1. Salón de clase	0	0	0	0	0	0	0	0	Culex Quinquefasciatus	2	2	0	0	0	2	0	0	0	0	0	0	0	0	0	0	0	0	0	0	2	0	0	0	0	0	0	0	0	0	0
1	2.Diarrea	1.La Mesa	1.Seca	2011-08-30	LM20103	LM20	Intra	10	1. Salón de clase	0	0	0	0	0	0	0	2	Culex Quinquefasciatus	3	8	0	0	0	3	0	0	0	0	0	0	0	0	0	0	0	0	0	0	8	0	0	0	0	0	0	0	0	0	0
1	2.Diarrea	1.La Mesa	1.Seca	2011-08-30	LM20104	LM20	Intra	10	1. Salón de clase	0	0	0	0	0	0	0	0	Culex Quinquefasciatus	8	11	0	0	0	8	0	0	0	0	0	0	0	0	0	0	0	0	0	0	11	0	0	0	0	0	0	0	0	0	0
1	2.Diarrea	1.La Mesa	1.Seca	2011-08-30	LM20105	LM20	Intra	10	1. Salón de clase	0	0	0	0	0	0	0	1	Culex Quinquefasciatus	4	1	0	0	0	4	0	0	0	0	0	0	0	0	0	0	0	0	0	0	1	0	0	0	0	0	0	0	0	0	0
1	2.Diarrea	1.La Mesa	1.Seca	2011-08-30	LM20106	LM20	Intra	10	1. Salón de clase	0	0	0	0	0	0	0	0	Ninguna	0	0	0	0	0	0	0	0	0	0	0	0	0	0	0	0	0	0	0	0	0	0	0	0	0	0	0	0	0	0	0
1	2.Diarrea	1.La Mesa	1.Seca	2011-08-30	LM20301	LM20	Intra	10	3. Alcoba	0	0	0	0	0	0	0	1	Culex Quinquefasciatus	1	1	0	0	0	1	0	0	0	0	0	0	0	0	0	0	0	0	0	0	1	0	0	0	0	0	0	0	0	0	0
1	2.Diarrea	1.La Mesa	1.Seca	2011-08-30	LM20302	LM20	Intra	10	3. Alcoba	0	0	0	0	0	0	0	0	Ninguna	0	0	0	0	0	0	0	0	0	0	0	0	0	0	0	0	0	0	0	0	0	0	0	0	0	0	0	0	0	0	0
1	2.Diarrea	1.La Mesa	1.Seca	2011-08-30	LM20500	LM20	Intra	10	5. Baño	0	0	0	0	0	0	0	0	Culex Quinquefasciatus	14	35	0	0	0	14	0	0	0	0	0	0	0	0	0	0	0	0	0	0	35	0	0	0	0	0	0	0	0	0	0
1	2.Diarrea	1.La Mesa	1.Seca	2011-08-30	LM20601	LM20	Intra	10	6. Cocina	0	0	0	0	0	0	0	0	Culex Quinquefasciatus	1	0	0	0	0	1	0	0	0	0	0	0	0	0	0	0	0	0	0	0	0	0	0	0	0	0	0	0	0	0	0
1	2.Diarrea	1.La Mesa	1.Seca	2011-08-30	LM20602	LM20	Intra	10	6. Cocina	0	0	0	0	0	0	0	0	Culex Quinquefasciatus	1	9	0	0	0	1	0	0	0	0	0	0	0	0	0	0	0	0	0	0	9	0	0	0	0	0	0	0	0	0	0
1	2.Diarrea	1.La Mesa	1.Seca	2011-08-31	LM17101	LM17	Intra	10	1. Salón de clase	0	0	0	0	0	0	0	0	Ninguna	0	0	0	0	0	0	0	0	0	0	0	0	0	0	0	0	0	0	0	0	0	0	0	0	0	0	0	0	0	0	0
1	2.Diarrea	1.La Mesa	1.Seca	2011-08-31	LM17202	LM17	Intra	10	2. Comedor	0	0	0	0	0	0	0	0	Ninguna	0	0	0	0	0	0	0	0	0	0	0	0	0	0	0	0	0	0	0	0	0	0	0	0	0	0	0	0	0	0	0
1	2.Diarrea	1.La Mesa	1.Seca	2011-08-31	LM17301	LM17	Intra	10	3. Alcoba	0	0	0	0	0	0	0	0	Ninguna	0	0	0	0	0	0	0	0	0	0	0	0	0	0	0	0	0	0	0	0	0	0	0	0	0	0	0	0	0	0	0
1	2.Diarrea	1.La Mesa	1.Seca	2011-08-31	LM17500	LM17	Intra	10	5. Baño	0	0	0	0	0	0	0	0	Ninguna	0	0	0	0	0	0	0	0	0	0	0	0	0	0	0	0	0	0	0	0	0	0	0	0	0	0	0	0	0	0	0
1	2.Diarrea	1.La Mesa	1.Seca	2011-08-31	LM17601	LM17	Intra	10	6. Cocina	0	0	0	0	0	0	0	0	Ninguna	0	0	0	0	0	0	0	0	0	0	0	0	0	0	0	0	0	0	0	0	0	0	0	0	0	0	0	0	0	0	0
1	2.Diarrea	1.La Mesa	1.Seca	2011-08-31	LM17602	LM17	Intra	10	6. Cocina	0	0	0	0	0	0	0	0	Ninguna	0	0	0	0	0	0	0	0	0	0	0	0	0	0	0	0	0	0	0	0	0	0	0	0	0	0	0	0	0	0	0
1	2.Diarrea	2.Anapoima	1.Seca	2011-09-30	AN03500	AN03	Intra	10	5. Baño	0	0	0	0	0	0	0	0	Culex Quinquefasciatus, Culex sp	0	15	0	0	0	0	0	0	0	0	0	0	0	0	0	0	0	0	0	0	13	0	0	0	2	0	0	0	0	0	0
1	2.Diarrea	1.La Mesa	2.Lluviosa	2011-10-18	LM13101	LM13	Intra	10	1. Salón de clase	0	0	0	0	0	0	0	0	Culex Quinquefasciatus	0	2	0	0	0	0	0	0	0	0	0	0	0	0	0	0	0	0	0	0	2	0	0	0	0	0	0	0	0	0	0
1	2.Diarrea	1.La Mesa	2.Lluviosa	2011-10-18	LM13500	LM13	Intra	10	5. Baño	0	0	0	0	0	0	0	0	Culex Quinquefasciatus	3	1	0	0	0	3	0	0	0	0	0	0	0	0	0	0	0	0	0	0	1	0	0	0	0	0	0	0	0	0	0
1	2.Diarrea	1.La Mesa	2.Lluviosa	2011-10-20	LM21101	LM21	Intra	10	1. Salón de clase	0	0	0	0	0	0	0	2	Ninguna	0	0	0	0	0	0	0	0	0	0	0	0	0	0	0	0	0	0	0	0	0	0	0	0	0	0	0	0	0	0	0
1	2.Diarrea	1.La Mesa	2.Lluviosa	2011-10-20	LM21102	LM21	Intra	10	1. Salón de clase	0	0	0	0	0	0	0	0	Culex Quinquefasciatus	1	3	0	0	0	1	0	0	0	0	0	0	0	0	0	0	0	0	0	0	3	0	0	0	0	0	0	0	0	0	0
1	2.Diarrea	1.La Mesa	2.Lluviosa	2011-10-20	LM21201	LM21	Intra	10	2. Comedor	0	0	0	0	0	0	0	0	Culex Quinquefasciatus	1	0	0	0	0	1	0	0	0	0	0	0	0	0	0	0	0	0	0	0	0	0	0	0	0	0	0	0	0	0	0
1	2.Diarrea	1.La Mesa	2.Lluviosa	2011-10-20	LM21801	LM21	Intra	10	8. Otro_intra (especifique)	0	0	0	0	0	0	0	0	Culex Quinquefasciatus	0	4	0	0	0	0	0	0	0	0	0	0	0	0	0	0	0	0	0	0	4	0	0	0	0	0	0	0	0	0	0
1	2.Diarrea	1.La Mesa	2.Lluviosa	2011-10-21	LM20101	LM20	Intra	10	1. Salón de clase	0	0	0	0	0	0	0	0	Culex Quinquefasciatus	0	4	0	0	0	0	0	0	0	0	0	0	0	0	0	0	0	0	0	0	4	0	0	0	0	0	0	0	0	0	0
1	2.Diarrea	1.La Mesa	2.Lluviosa	2011-10-21	LM20102	LM20	Intra	10	1. Salón de clase	0	0	0	0	0	0	0	0	Culex Quinquefasciatus	1	2	0	0	0	1	0	0	0	0	0	0	0	0	0	0	0	0	0	0	2	0	0	0	0	0	0	0	0	0	0
1	2.Diarrea	1.La Mesa	2.Lluviosa	2011-10-21	LM20103	LM20	Intra	10	1. Salón de clase	0	0	0	0	0	0	0	0	Culex Quinquefasciatus	0	6	0	0	0	0	0	0	0	0	0	0	0	0	0	0	0	0	0	0	6	0	0	0	0	0	0	0	0	0	0
1	2.Diarrea	1.La Mesa	2.Lluviosa	2011-10-21	LM20104	LM20	Intra	10	1. Salón de clase	0	0	0	0	0	0	0	0	Culex Quinquefasciatus	4	4	0	0	0	4	0	0	0	0	0	0	0	0	0	0	0	0	0	0	4	0	0	0	0	0	0	0	0	0	0
1	2.Diarrea	1.La Mesa	2.Lluviosa	2011-10-21	LM20500	LM20	Intra	10	5. Baño	0	0	0	0	0	0	0	0	Culex Quinquefasciatus, Culex sp	10	11	0	0	0	10	0	0	0	0	0	0	0	0	0	0	0	0	0	0	10	0	0	0	1	0	0	0	0	0	0
1	2.Diarrea	1.La Mesa	2.Lluviosa	2011-10-21	LM20801	LM20	Intra	10	8. Otro_intra (especifique)	0	0	0	0	0	0	0	0	Culex Quinquefasciatus	0	3	0	0	0	0	0	0	0	0	0	0	0	0	0	0	0	0	0	0	3	0	0	0	0	0	0	0	0	0	0
1	2.Diarrea	2.Anapoima	2.Lluviosa	2011-10-24	AN10101	AN10	Intra	10	1. Salón de clase	1	0	1	0	0	0	0	0	Culex sp	0	2	0	0	0	0	0	0	0	0	0	0	0	0	0	0	0	0	0	0	2	0	0	0	0	0	0	0	0	0	0
1	2.Diarrea	2.Anapoima	2.Lluviosa	2011-10-24	AN18102	AN18	Intra	10	1. Salón de clase	1	0	0	1	0	0	0	4	Culex Quinquefasciatus, Culex sp	2	3	0	0	0	0	0	0	2	0	0	0	0	0	0	0	0	0	0	0	3	0	0	0	0	0	0	0	0	0	0
1	2.Diarrea	2.Anapoima	2.Lluviosa	2011-10-24	AN18103	AN18	Intra	10	1. Salón de clase	0	0	0	0	0	0	0	0	Ninguna	0	0	0	0	0	0	0	0	0	0	0	0	0	0	0	0	0	0	0	0	0	0	0	0	0	0	0	0	0	0	0
1	2.Diarrea	2.Anapoima	2.Lluviosa	2011-10-24	AN18104	AN18	Intra	10	1. Salón de clase	0	0	0	0	0	0	0	1	Ninguna	0	0	0	0	0	0	0	0	0	0	0	0	0	0	0	0	0	0	0	0	0	0	0	0	0	0	0	0	0	0	0
1	2.Diarrea	2.Anapoima	2.Lluviosa	2011-10-24	AN18201	AN18	Intra	10	2. Comedor	2	2	0	0	0	0	0	0	Culex Quinquefasciatus	0	1	0	0	0	0	0	0	0	0	0	0	0	0	0	0	0	0	0	0	1	0	0	0	0	0	0	0	0	0	0
1	2.Diarrea	2.Anapoima	2.Lluviosa	2011-10-24	AN18500	AN18	Intra	10	5. Baño	0	0	0	0	0	0	0	0	Ninguna	0	0	0	0	0	0	0	0	0	0	0	0	0	0	0	0	0	0	0	0	0	0	0		0	0	0	0	0	0	0
1	2.Diarrea	2.Anapoima	2.Lluviosa	2011-10-24	AN18601	AN18	Intra	10	6. Cocina	1	0	1	0	0	0	0	2	Culex Quinquefasciatus	2	0	0	0	0	2	0	0	0	0	0	0	0	0	0	0	0	0	0	0	0	0	0	0	0	0	0	0	0	0	0
1	2.Diarrea	2.Anapoima	2.Lluviosa	2011-10-25	AN10101	AN10	Intra	10	1. Salón de clase	0	0	0	0	0	0	0	0	Ninguna	0	0	0	0	0	0	0	0	0	0	0	0	0	0	0	0	0	0	0	0	0	0	0	0	0	0	0	0	0	0	0
1	2.Diarrea	2.Anapoima	2.Lluviosa	2011-10-25	AN10201	AN10	Intra	10	2. Comedor	0	0	0	0	0	0	0	0	Ninguna	0	0	0	0	0	0	0	0	0	0	0	0	0	0	0	0	0	0	0	0	0	0	0	0	0	0	0	0	0	0	0
1	2.Diarrea	2.Anapoima	2.Lluviosa	2011-10-25	AN10301	AN10	Intra	10	3. Alcoba	0	0	0	0	0	0	0	0	Ninguna	0	0	0	0	0	0	0	0	0	0	0	0	0	0	0	0	0	0	0	0	0	0	0	0	0	0	0	0	0	0	0
1	2.Diarrea	2.Anapoima	2.Lluviosa	2011-10-25	AN10500	AN10	Intra	10	5. Baño	0	0	0	0	0	0	0	0	Ninguna	0	0	0	0	0	0	0	0	0	0	0	0	0	0	0	0	0	0	0	0	0	0	0	0	0	0	0	0	0	0	0
1	2.Diarrea	2.Anapoima	2.Lluviosa	2011-10-25	AN10601	AN10	Intra	10	6. Cocina	0	0	0	0	0	0	0	0	Ninguna	0	0	0	0	0	0	0	0	0	0	0	0	0	0	0	0	0	0	0	0	0	0	0	0	0	0	0	0	0	0	0
1	2.Diarrea	2.Anapoima	2.Lluviosa	2011-10-25	AN10801	AN10	Intra	10	8. Otro_intra (especifique)	0	0	0	0	0	0	0	0	Ninguna	0	0	0	0	0	0	0	0	0	0	0	0	0	0	0	0	0	0	0	0	0	0	0	0	0	0	0	0	0	0	0
1	2.Diarrea	1.La Mesa	2.Lluviosa	2011-10-25	LM17101	LM17	Intra	10	1. Salón de clase	1	1	0	0	0	0	0	2	Culex Quinquefasciatus	0	1	0	0	0	0	0	0	0	0	0	0	0	0	0	0	0	0	0	0	1	0	0	0	0	0	0	0	0	0	0
1	2.Diarrea	1.La Mesa	2.Lluviosa	2011-10-25	LM17102	LM17	Intra	10	1. Salón de clase	0	0	0	0	0	0	0	2	Anopheles pseudopunctipennis, Culex Quinquefasciatus	5	11	0	0	0	4	0	0	0	1	0	0	0	0	0	0	0	0	0	0	11	0	0	0	0	0	0	0	0	0	0
1	2.Diarrea	1.La Mesa	2.Lluviosa	2011-10-25	LM17601	LM17	Intra	10	6. Cocina	0	0	0	0	0	0	0	1	Ninguna	0	0	0	0	0	0	0	0	0	0	0	0	0	0	0	0	0	0	0	0	0	0	0	0	0	0	0	0	0	0	0
1	2.Diarrea	2.Anapoima	2.Lluviosa	2011-10-26	AN091001	AN09	Intra	10	8. Otro (especifique)	0	0	0	0	0	0	0	0	Ninguna	0	0	0	0	0	0	0	0	0	0	0	0	0	0	0	0	0	0	0	0	0	0	0	0	0	0	0	0	0	0	0
1	2.Diarrea	2.Anapoima	2.Lluviosa	2011-10-26	AN09101	AN09	Intra	10	1. Salón de clase	0	0	0	0	0	0	0	1	Culex Quinquefasciatus, Trichoprosopon lampropus	2	8	0	0	0	1	0	0	0	0	0	0	0	0	1	0	0	0	0	0	8	0	0	0	0	0	0	0	0	0	0
1	2.Diarrea	2.Anapoima	2.Lluviosa	2011-10-26	AN09102	AN09	Intra	10	1. Salón de clase	1	1	0	0	0	0	0	3	Culex Quinquefasciatus	0	1	0	0	0	0	0	0	0	0	0	0	0	0	0	0	0	0	0	0	1	0	0	0	0	0	0	0	0	0	0
1	2.Diarrea	2.Anapoima	2.Lluviosa	2011-10-26	AN09103	AN09	Intra	10	1. Salón de clase	0	0	0	0	0	0	0	0	Ninguna	0	0	0	0	0	0	0	0	0	0	0	0	0	0	0	0	0	0	0	0	0	0	0	0	0	0	0	0	0	0	0
1	2.Diarrea	2.Anapoima	2.Lluviosa	2011-10-26	AN09201	AN09	Intra	10	2. Comedor	0	0	0	0	0	0	0	0	Culex Quinquefasciatus	2	10	0	0	0	2	0	0	0	0	0	0	0	0	0	0	0	0	0	0	10	0	0	0	0	0	0	0	0	0	0
1	2.Diarrea	2.Anapoima	2.Lluviosa	2011-10-26	AN09601	AN09	Intra	10	6. Cocina	0	0	0	0	0	0	0	0	Culex Quinquefasciatus	0	2	0	0	0	0	0	0	0	0	0	0	0	0	0	0	0	0	0	0	2	0	0	0	0	0	0	0	0	0	0
1	2.Diarrea	2.Anapoima	2.Lluviosa	2011-10-26	AN09901	AN09	Peri	10	9. Patio	0	0	0	0	0	0	0	0	Ninguna	0	0	0	0	0	0	0	0	0	0	0	0	0	0	0	0	0	0	0	0	0	0	0	0	0	0	0	0	0	0	0
1	2.Diarrea	2.Anapoima	2.Lluviosa	2011-10-27	AN03101	AN03	Intra	10	1. Salón de clase	0	0	0	0	0	0	0	1	Culex Quinquefasciatus	15	35	0	0	0	15	0	0	0	0	0	0	0	0	0	0	0	0	0	0	35	0	0	0	0	0	0	0	0	0	0
1	2.Diarrea	2.Anapoima	2.Lluviosa	2011-10-27	AN03102	AN03	Intra	10	1. Salón de clase	1	0	1	0	0	0	0	0	Culex Quinquefasciatus	1	2	0	0	0	1	0	0	0	0	0	0	0	0	0	0	0	0	0	0	2	0	0	0	0	0	0	0	0	0	0
1	2.Diarrea	2.Anapoima	2.Lluviosa	2011-10-27	AN03201	AN03	Intra	10	2. Comedor	0	0	0	0	0	0	0	0	Culex Quinquefasciatus	9	18	0	0	0	9	0	0	0	0	0	0	0	0	0	0	0	0	0	0	18	0	0	0	0	0	0	0	0	0	0
1	2.Diarrea	2.Anapoima	2.Lluviosa	2011-10-27	AN03301	AN03	Intra	10	3. Alcoba	0	0	0	0	0	0	0	0	Culex Quinquefasciatus	19	27	0	0	0	19	0	0	0	0	0	0	0	0	0	0	0	0	0	0	27	0	0	0	0	0	0	0	0	0	0
1	2.Diarrea	2.Anapoima	2.Lluviosa	2011-10-27	AN03500	AN03	Intra	10	5. Baño	0	0	0	0	0	0	0	0	Culex Quinquefasciatus, Culex sp	7	47	0	0	0	7	0	0	0	0	0	0	0	0	0	0	0	0	0	0	27	0	0	0	20	0	0		0	0	0
1	2.Diarrea	2.Anapoima	2.Lluviosa	2011-10-27	AN03601	AN03	Intra	10	6. Cocina	0	0	0	0	0	0	0	0	Culex Quinquefasciatus	9	88	0	0	0	9	0	0	0	0	0	0	0	0	0	0	0	0	0	0	88	0	0	0	0	0	0	0	0	0	0
1	2.Diarrea	2.Anapoima	2.Lluviosa	2011-10-27	AN03801	AN03	Peri	10	8. Otro (especifique)	0	0	0	0	0	0	0	0	Culex Quinquefasciatus	2	11	0	0	0	2	0	0	0	0	0	0	0	0	0	0	0	0	0	0	11	0	0	0	0	0	0	0	0	0	0
1	2.Diarrea	1.La Mesa	1.Seca	2012-05-28	LM17101	LM17	Intra	10	1. Salón de clase	0	0	0	0	0	0	0	0	Culex Quinquefasciatus	1	6	0	0	0	1	0	0	0	0	0	0	0	0	0	0	0	0	0	0	6	0	0	0	0	0	0	0	0	0	0
1	2.Diarrea	1.La Mesa	1.Seca	2012-05-28	LM17102	LM17	Intra	10	1. Salón de clase	0	0	0	0	0	0	0	0	Culex Quinquefasciatus, Limatus durhamii	5	10	0	2	0	3	0	0	0	0	0	0	0	0	0	0	0	0	0	0	10	0	0	0	0	0	0	0	0	0	0
1	2.Diarrea	1.La Mesa	1.Seca	2012-05-28	LM17103	LM17	Intra	10	1. Salón de clase	0	0	0	0	0	0	0	0	Culex Quinquefasciatus	0	1	0	0	0	0	0	0	0	0	0	0	0	0	0	0	0	0	0	0	1	0	0	0	0	0	0	0	0	0	0
1	2.Diarrea	1.La Mesa	1.Seca	2012-05-28	LM17500	LM17	Intra	10	5. Baño	0	0	0	0	0	0	0	0	Culex Quinquefasciatus	0	10	0	0	0	0	0	0	0	0	0	0	0	0	0	0	0	0	0	0	10	0	0	0	0	0	0	0	0	0	0
1	2.Diarrea	1.La Mesa	1.Seca	2012-05-28	LM17601	LM17	Intra	10	6. Cocina	0	0	0	0	0	0	0	1	Culex Quinquefasciatus, Limatus durhamii	1	2	0	0	0	1	0	0	0	0	0	0	0	0	0	0	0	0	2	0	0	0	0	0	0	0	0	0	0	0	0
1	2.Diarrea	1.La Mesa	1.Seca	2012-05-28	LM17602	LM17	Intra	10	6. Cocina	0	0	0	0	0	0	0	0	Ninguna	0	0	0	0	0	0	0	0	0	0	0	0	0	0	0	0	0	0	0	0	0	0	0	0	0	0	0	0	0	0	0
1	2.Diarrea	1.La Mesa	1.Seca	2012-05-28	LM17801	LM17	Intra	10	8. Otro (especifique)	0	0	0	0	0	0	0	0	Culex Quinquefasciatus	0	1	0	0	0	0	0	0	0	0	0	0	0	0	0	0	0	0	0	0	1	0	0	0	0	0	0	0	0	0	0
1	2.Diarrea	1.La Mesa	1.Seca	2012-05-28	LM17802	LM17	Intra	10	8. Otro (especifique)	0	0	0	0	0	0	0	0	Ninguna	0	0	0	0	0	0	0	0	0	0	0	0	0	0	0	0	0	0	0	0	0	0	0	0	0	0	0	0	0	0	0
1	2.Diarrea	1.La Mesa	1.Seca	2012-05-29	LM20101	LM20	Intra	10	1. Salón de clase	0	0	0	0	0	0	0	0	Culex Quinquefasciatus	1	8	0	0	0	1	0	0	0	0	0	0	0	0	0	0	0	0	0	0	8	0	0	0	0	0	0	0	0	0	0
1	2.Diarrea	1.La Mesa	1.Seca	2012-05-29	LM20102	LM20	Intra	10	1. Salón de clase	0	0	0	0	0	0	0	0	Culex Quinquefasciatus, Limatus durhamii	1	2	0	1	0	0	0	0	0	0	0	0	0	0	0	0	0	0	0	0	2	0	0	0	0	0	0	0	0	0	0
1	2.Diarrea	1.La Mesa	1.Seca	2012-05-29	LM20103	LM20	Intra	10	1. Salón de clase	0	0	0	0	0	0	0	0	Culex Quinquefasciatus	3	13	0	0	0	3	0	0	0	0	0	0	0	0	0	0	0	0	0	0	13	0	0	0	0	0	0	0	0	0	0
1	2.Diarrea	1.La Mesa	1.Seca	2012-05-29	LM20104	LM20	Intra	10	1. Salón de clase	0	0	0	0	0	0	0	0	Culex Quinquefasciatus	1	7	0	0	0	1	0	0	0	0	0	0	0	0	0	0	0	0	0	0	7	0	0	0	0	0	0	0	0	0	0
1	2.Diarrea	1.La Mesa	1.Seca	2012-05-29	LM20105	LM20	Intra	10	1. Salón de clase	0	0	0	0	0	0	0	0	Culex Quinquefasciatus	1	1	0	0	0	1	0	0	0	0	0	0	0	0	0	0	0	0	0	0	1	0	0	0	0	0	0	0	0	0	0
1	2.Diarrea	1.La Mesa	1.Seca	2012-05-29	LM20106	LM20	Intra	10	1. Salón de clase	0	0	0	0	0	0	0	0	Culex Quinquefasciatus	0	9	0	0	0	0	0	0	0	0	0	0	0	0	0	0	0	0	0	0	9	0	0	0	0	0	0	0	0	0	0
1	2.Diarrea	1.La Mesa	1.Seca	2012-05-29	LM20500	LM20	Intra	10	5. Baño	0	0	0	0	0	0	0	0	Culex Quinquefasciatus	16	40	0	0	0	16	0	0	0	0	0	0	0	0	0	0	0	0	0	0	40	0	0	0	0	0	0	0	0	0	0
1	2.Diarrea	1.La Mesa	1.Seca	2012-05-29	LM20801	LM20	Intra	10	8. Otro (especifique)	0	0	0	0	0	0	0	0	Culex Quinquefasciatus	2	6	0	0	0	2	0	0	0	0	0	0	0	0	0	0	0	0	0	0	6	0	0	0	0	0	0	0	0	0	0
1	2.Diarrea	2.Anapoima	1.Seca	2012-05-31	AN18101	AN18	Intra	10	1. Salón de clase	0	0	0	0	0	0	0	0	Culex Quinquefasciatus	1	3	0	0	0	1	0	0	0	0	0	0	0	0	0	0	0	0	0	0	3	0	0	0	0	0	0	0	0	0	0
1	2.Diarrea	2.Anapoima	1.Seca	2012-05-31	AN18102	AN18	Intra	10	1. Salón de clase	1	0	0	0	0	0	1	2	Ninguna	0	0	0	0	0	0	0	0	0	0	0	0	0	0	0	0	0	0	0	0	0	0	0	0	0	0	0	0	0	0	0
1	2.Diarrea	2.Anapoima	1.Seca	2012-05-31	AN18103	AN18	Intra	10	1. Salón de clase	0	0	0	0	0	0	0	0	Ninguna	0	0	0	0	0	0	0	0	0	0	0	0	0	0	0	0	0	0	0	0	0	0	0	0	0	0	0	0	0	0	0
1	2.Diarrea	2.Anapoima	1.Seca	2012-05-31	AN18104	AN18	Intra	10	1. Salón de clase	0	0	0	0	0	0	0	0	Ninguna	0	0	0	0	0	0	0	0	0	0	0	0	0	0	0	0	0	0	0	0	0	0	0	0	0	0	0	0	0	0	0
1	2.Diarrea	2.Anapoima	1.Seca	2012-05-31	AN18201	AN18	Intra	10	2. Comedor	0	0	0	0	0	0	0	0	Ninguna	0	0	0	0	0	0	0	0	0	0	0	0	0	0	0	0	0	0	0	0	0	0	0	0	0	0	0	0	0	0	0
1	2.Diarrea	2.Anapoima	1.Seca	2012-05-31	AN18301	AN18	Intra	10	3. Alcoba	0	0	0	0	0	0	0	0	Ninguna	0	0	0	0	0	0	0	0	0	0	0	0	0	0	0	0	0	0	0	0	0	0	0	0	0	0	0	0	0	0	0
1	2.Diarrea	2.Anapoima	1.Seca	2012-05-31	AN18302	AN18	Intra	10	3. Alcoba	0	0	0	0	0	0	0	0	Ninguna	0	0	0	0	0	0	0	0	0	0	0	0	0	0	0	0	0	0	0	0	0	0	0	0	0	0	0	0	0	0	0
1	2.Diarrea	2.Anapoima	1.Seca	2012-05-31	AN18500	AN18	Intra	10	5. Baño	0	0	0	0	0	0	0	0	Culex Quinquefasciatus	0	3	0	0	0	0	0	0	0	0	0	0	0	0	0	0	0	0	0	0	3	0	0	0	0	0	0	0	0	0	0
1	2.Diarrea	2.Anapoima	1.Seca	2012-05-31	AN18601	AN18	Intra	10	6. Cocina	0	0	0	0	0	0	0	0	Ninguna	0	0	0	0	0	0	0	0	0	0	0	0	0	0	0	0	0	0	0	0	0	0	0	0	0	0	0	0	0	0	0
1	2.Diarrea	2.Anapoima	1.Seca	2012-05-31	AN18602	AN18	Intra	10	6. Cocina	0	0	0	0	0	0	0	0	Ninguna	0	0	0	0	0	0	0	0	0	0	0	0	0	0	0	0	0	0	0	0	0	0	0	0	0	0	0	0	0	0	0
1	2.Diarrea	2.Anapoima	1.Seca	2012-06-01	AN10101	AN10	Intra	10	1. Salón de clase	0	0	0	0	0	0	0	0	Culex Quinquefasciatus	0	2	0	0	0	0	0	0	0	0	0	0	0	0	0	0	0	0	0	0	2	0	0	0	0	0	0	0	0	0	0
1	2.Diarrea	2.Anapoima	1.Seca	2012-06-01	AN10201	AN10	Intra	10	2. Comedor	0	0	0	0	0	0	0	0	Ninguna	0	0	0	0	0	0	0	0	0	0	0	0	0	0	0	0	0	0	0	0	0	0	0	0	0	0	0	0	0	0	0
1	2.Diarrea	2.Anapoima	1.Seca	2012-06-01	AN10500	AN10	Intra	10	5. Baño	0	0	0	0	0	0	0	0	Culex Quinquefasciatus	2	2		0	0	2	0	0	0	0	0	0	0	0	0	0	0	0	0	0	2	0	0	0	0	0	0	0	0	0	0
1	2.Diarrea	2.Anapoima	1.Seca	2012-06-01	AN10601	AN10	Intra	10	6. Cocina	0	0	0	0	0	0	0	0	Ninguna	0	0	0	0	0	0	0	0	0	0	0	0	0	0	0	0	0	0	0	0	0	0	0	0	0	0	0	0	0	0	0
1	2.Diarrea	2.Anapoima	1.Seca	2012-06-01	AN10801	AN10	Intra	10	8. Otro (especifique)	0	0	0	0	0	0	0	0	Ninguna	0	0	0	0	0	0	0	0	0	0	0	0	0	0	0	0	0	0	0	0	0	0	0	0	0	0	0	0	0	0	0
1	2.Diarrea	2.Anapoima	1.Seca	2012-06-01	AN10802	AN10	Intra	10	8. Otro (especifique)	0	0	0	0	0	0	0	0	Ninguna	0	0	0	0	0	0	0	0	0	0	0	0	0	0	0	0	0	0	0	0	0	0	0	0	0	0	0	0	0	0	0
1	2.Diarrea	2.Anapoima	1.Seca	2012-06-05	AN03101	AN03	Intra	10	1. Salón de clase	0	0	0	0	0	0	0	0	Culex Quinquefasciatus	3	10	0	0	0	3	0	0	0	0	0	0	0	0	0	0	0	0	0	0	10	0	0	0	0	0	0	0	0	0	0
1	2.Diarrea	2.Anapoima	1.Seca	2012-06-05	AN03102	AN03	Intra	10	1. Salón de clase	0	0	0	0	0	0	0	0	Culex Quinquefasciatus	3	1	0	0	0	3	0	0	0	0	0	0	0	0	0	0	0	0	0	0	1	0	0	0	0	0	0	0	0	0	0
1	2.Diarrea	2.Anapoima	1.Seca	2012-06-05	AN03103	AN03	Intra	10	1. Salón de clase	0	0	0	0	0	0	0	0	Ninguna	0	0	0	0	0	0	0	0	0	0	0	0	0	0	0	0	0	0	0	0	0	0	0	0	0	0	0	0	0	0	0
1	2.Diarrea	2.Anapoima	1.Seca	2012-06-05	AN03201	AN03	Intra	10	2. Comedor	0	0	0	0	0	0	0	0	Ninguna	0	0	0	0	0	0	0	0	0	0	0	0	0	0	0	0	0	0	0	0	0	0	0	0	0	0	0	0	0	0	0
1	2.Diarrea	2.Anapoima	1.Seca	2012-06-05	AN03301	AN03	Intra	10	3. Alcoba	0	0	0	0	0	0	0	0	Culex Quinquefasciatus, Culex sp	5	8	0	0	0	4	0	0	1	0	0	0	0	0	0	0	0	0	0	0	8	0	0	0	0	0	0	0	0	0	0
1	2.Diarrea	2.Anapoima	1.Seca	2012-06-05	AN03302	AN03	Intra	10	3. Alcoba	0	0	0	0	0	0	0	0	Ninguna	0	0	0	0	0	0	0	0	0	0	0	0	0	0	0	0	0	0	0	0	0	0	0	0	0	0	0	0	0	0	0
1	2.Diarrea	2.Anapoima	1.Seca	2012-06-05	AN03500	AN03	Intra	10	5. Baño	0	0	0	0	0	0	0	0	Culex Quinquefasciatus	4	7	0	0	0	4	0	0	0	0	0	0	0	0	0	0	0	0	0	0	7	0	0	0	0	0	0	0	0	0	0
1	2.Diarrea	2.Anapoima	1.Seca	2012-06-05	AN03601	AN03	Intra	10	6. Cocina	0	0	0	0	0	0	0	0	Culex Quinquefasciatus	2	20	0	0	0	2	0	0	0	0	0	0	0	0	0	0	0	0	0	0	20	0	0	0	0	0	0	0	0	0	0
1	2.Diarrea	2.Anapoima	1.Seca	2012-06-05	AN03602	AN03	Intra	10	6. Cocina	0	0	0	0	0	0	0	0	Culex Quinquefasciatus	16	78	0	0	0	16	0	0	0	0	0	0	0	0	0	0	0	0	0	0	78	0	0	0	0	0	0	0	0	0	0
1	2.Diarrea	2.Anapoima	1.Seca	2012-06-05	AN03801	AN03	Intra	10	8. Otro (especifique)	0	0	0	0	0	0	0	0	Culex Quinquefasciatus	5	34	0	0	0	5	0	0	0	0	0	0	0	0	0	0	0	0	0	0	34	0	0	0	0	0	0	0	0	0	0
1	2.Diarrea	1.La Mesa	1.Seca	2012-06-12	LM21101	LM21	Intra	10	1. Salón de clase	0	0	0	0	0	0	0	0	Culex Quinquefasciatus	2	18	0	0	0	2	0	0	0	0	0	0	0	0	0	0	0	0	0	0	18	0	0	0	0	0	0	0	0	0	0
1	2.Diarrea	1.La Mesa	1.Seca	2012-06-12	LM21102	LM21	Intra	10	1. Salón de clase	0	0	0	0	0	0	0	0	Culex Quinquefasciatus	2	17	0	0	0	2	0	0	0	0	0	0	0	0	0	0	0	0	0	0	17	0	0	0	0	0	0	0	0	0	0
1	2.Diarrea	1.La Mesa	1.Seca	2012-06-12	LM21201	LM21	Intra	10	2. Comedor	0	0	0	0	0	0	0	0	Culex Quinquefasciatus	2	14	0	0	0	2	0	0	0	0	0	0	0	0	0	0	0	0	0	0	14	0	0	0	0	0	0	0	0	0	0
1	2.Diarrea	1.La Mesa	1.Seca	2012-06-12	LM21301	LM21	Intra	10	3. Alcoba	0	0	0	0	0	0	0	0	Culex Quinquefasciatus	0	9	0	0	0	0	0	0	0	0	0	0	0	0	0	0	0	0	0	0	9	0	0	0	0	0	0	0	0	0	0
1	2.Diarrea	1.La Mesa	1.Seca	2012-06-12	LM21500	LM21	Intra	10	5. Baño	0	0	0	0	0	0	0	0	Culex Quinquefasciatus	1	4	0	0	0	1	0	0	0	0	0	0	0	0	0	0	0	0	0	0	4	0	0	0	0	0	0	0	0	0	0
1	2.Diarrea	1.La Mesa	1.Seca	2012-06-12	LM21801	LM21	Intra	10	8. Otro (especifique)	0	0	0	0	0	0	0	0	Culex Quinquefasciatus	1	10	0	0	0	1	0	0	0	0	0	0	0	0	0	0	0	0	0	0	10	0	0	0	0	0	0	0	0	0	0
1	2.Diarrea	2.Anapoima	1.Seca	2012-06-14	AN09101	AN09	Intra	10	1. Salón de clase	1	1	0	0	0	0	0	0	Ninguna	0	0	0	0	0	0	0	0	0	0	0	0	0	0	0	0	0	0	0	0	0	0	0	0	0	0	0	0	0	0	0
1	2.Diarrea	2.Anapoima	1.Seca	2012-06-14	AN09102	AN09	Intra	10	1. Salón de clase	0	0	0	0	0	0	0	0	Culex Quinquefasciatus	1	0	0	0	0	1	0	0	0	0	0	0	0	0	0	0	0	0	0	0	0	0	0	0	0	0	0	0	0	0	0
1	2.Diarrea	2.Anapoima	1.Seca	2012-06-14	AN09201	AN09	Intra	10	2. Comedor	0	0	0	0	0	0	0	0	Ninguna	0	0	0	0	0	0	0	0	0	0	0	0	0	0	0	0	0	0	0	0	0	0	0	0	0	0	0	0	0	0	0
1	2.Diarrea	2.Anapoima	1.Seca	2012-06-14	AN09500	AN09	Intra	10	5. Baño	0	0	0	0	0	0	0	0	Culex Quinquefasciatus, Culex sp	2	0	0	0	0	1	0	0	1	0	0	0	0	0	0	0	0	0	0	0	0	0	0	0	0	0	0	0	0	0	0
1	2.Diarrea	2.Anapoima	1.Seca	2012-06-14	AN09601	AN09	Intra	10	6. Cocina	0	0	0	0	0	0	0	0	Culex Quinquefasciatus	1	1	0	0	0	1	0	0	0	0	0	0	0	0	0	0	0	0	0	0	1	0	0	0	0	0	0	0	0	0	0
1	2.Diarrea	2.Anapoima	1.Seca	2012-06-14	AN09801	AN09	Intra	10	8. Otro (especifique)	0	0	0	0	0	0	0	0	Culex Quinquefasciatus, Culex sp	2	0	0	0	0	1	0	0	1	0	0	0	0	0	0	0	0	0	0	0	0	0	0	0	0	0	0	0	0	0	0
1	2.Diarrea	1.La Mesa	1.Seca	2012-06-14	LM13101	LM13	Intra	10	1. Salón de clase	0	0	0	0	0	0	0	0	Culex Quinquefasciatus	2	7	0	0	0	2	0	0	0	0	0	0	0	0	0	0	0	0	0	0	7	0	0	0	0	0	0	0	0	0	0
1	2.Diarrea	1.La Mesa	1.Seca	2012-06-14	LM13102	LM13	Intra	10	1. Salón de clase	0	0	0	0	0	0	0	0	Culex Quinquefasciatus	2	6	0	0	0	2	0	0	0	0	0	0	0	0	0	0	0	0	0	0	6	0	0	0	0	0	0	0	0	0	0
1	2.Diarrea	1.La Mesa	1.Seca	2012-06-14	LM13103	LM13	Intra	10	1. Salón de clase	0	0	0	0	0	0	0	0	Culex Quinquefasciatus	2	2	0	0	0	2	0	0	0	0	0	0	0	0	0	0	0	0	0	0	2	0	0	0	0	0	0	0	0	0	0
1	2.Diarrea	1.La Mesa	1.Seca	2012-06-14	LM13201	LM13	Intra	10	2. Comedor	0	0	0	0	0	0	0	0	Culex Quinquefasciatus, Culex sp, Trichoprosopon sp	4	1	0	0	0	0	0	0	3	0	0	0	0	1	0	0	0	0	0	0	1	0	0	0	0	0	0	0	0	0	0
1	2.Diarrea	1.La Mesa	1.Seca	2012-06-14	LM13500	LM13	Intra	10	5. Baño	0	0	0	0	0	0	0	0	Culex Quinquefasciatus	4	12	0	0	0	4	0	0	0	0	0	0	0	0	0	0	0	0	0	0	12	0	0	0	0	0	0	0	0	0	0
1	2.Diarrea	1.La Mesa	1.Seca	2012-06-14	LM13801	LM13	Intra	10	8. Otro (especifique)	0	0	0	0	0	0	0	0	Culex sp	1	0	0	0	0	0	0	0	1	0	0	0	0	0	0	0	0	0	0	0	0	0	0	0	0	0	0	0	0	0	0
1	2.Diarrea	1.La Mesa	1.Seca	2012-06-14	LM13802	LM13	Intra	10	8. Otro (especifique)	0	0	0	0	0	0	0	0	Culex Quinquefasciatus	1	3	0	0	0	1	0	0	0	0	0	0	0	0	0	0	0	0	0	0	3	0	0	0	0	0	0	0	0	0	0
1	2.Diarrea	2.Anapoima	2.Lluviosa	2012-10-31	AN18101	AN18	Intra	10	1. Salón de clase	1	1	0	0	0	0	0	2	Culex Quinquefasciatus	1	0	0	0	0	1	0	0	0	0	0	0	0	0	0	0	0	0	0	0	0	0	0	0	0	0	0	0	0	0	0
1	2.Diarrea	2.Anapoima	2.Lluviosa	2012-10-31	AN18102	AN18	Intra	10	1. Salón de clase	4	2	0	0	0	1	1	3	Culex Quinquefasciatus, Haemagogus sp	2	0	0	0	0	1	0	0	0	0	0	1	0	0	0	0	0	0	0	0	0	0	0	0	0	0	0	0	0	0	0
1	2.Diarrea	2.Anapoima	2.Lluviosa	2012-10-31	AN18103	AN18	Intra	10	1. Salón de clase	0	0	0	0	0	0	0	0	Ninguna	0	0	0	0	0	0	0	0	0	0	0	0	0	0	0	0	0	0	0	0	0	0	0	0	0	0	0	0	0	0	0
1	2.Diarrea	2.Anapoima	2.Lluviosa	2012-10-31	AN18104	AN18	Intra	10	1. Salón de clase	2	1	0	0	0	1	0	3	Culex Quinquefasciatus	1	0	0	0	0	1	0	0	0	0	0	0	0	0	0	0	0	0	0	0	0	0	0	0	0	0	0	0	0	0	0
1	2.Diarrea	2.Anapoima	2.Lluviosa	2012-10-31	AN18201	AN18	Intra	10	2. Comedor	0	0	0	0	0	0	0	0	Culex Corniger, Culex Quinquefasciatus	2	2	0	0	0	0	2	0	0	0	0	0	0	0	0	0	0	0	0	0	1	0	1	0	0	0	0	0	0	0	0
1	2.Diarrea	2.Anapoima	2.Lluviosa	2012-10-31	AN18301	AN18	Intra	10	3. Alcoba	0	0	0	0	0	0	0	0	Ninguna	0	0	0	0	0	0	0	0	0	0	0	0	0	0	0	0	0	0	0	0	0	0	0	0	0	0	0	0	0	0	0
1	2.Diarrea	2.Anapoima	2.Lluviosa	2012-10-31	AN18500	AN18	Intra	10	5. Baño	0	0	0	0	0	0	0	0	Culex Quinquefasciatus	0	2	0	0	0	0	0	0	0	0	0	0	0	0	0	0	0	0	0	0	2	0	0	0	0	0		0	0	0	0
1	2.Diarrea	2.Anapoima	2.Lluviosa	2012-10-31	AN18601	AN18	Intra	10	6. Cocina	1	0	0	1	0	0	0	1	Culex Quinquefasciatus	0	3	0	0	0	0	0	0	0	0	0	0	0	0	0	0	0	0	0	0	3	0	0	0	0	0	0	0	0	0	0
1	2.Diarrea	1.La Mesa	2.Lluviosa	2012-11-02	LM13101	LM13	Intra	10	1. Salón de clase	0	0	0	0	0	0	0	0	Culex Quinquefasciatus, Culex sp	5	8	0	0	0	4	0	0	1	0	0	0	0	0	0	0	0	0	0	0	8	0	0	0	0	0	0	0	0	0	0
1	2.Diarrea	1.La Mesa	2.Lluviosa	2012-11-02	LM13102	LM13	Intra	10	1. Salón de clase	0	0	0	0	0	0	0	0	Culex Quinquefasciatus	9	3	0	0	0	9	0	0	0	0	0	0	0	0	0	0	0	0	0	0	3	0	0	0	0	0	0	0	0	0	0
1	2.Diarrea	1.La Mesa	2.Lluviosa	2012-11-02	LM13201	LM13	Intra	10	2. Comedor	0	0	0	0	0	0	0	0	Culex Quinquefasciatus	8	3	0	0	0	8	0	0	0	0	0	0	0	0	0	0	0	0	0	0	3	0	0	0	0	0	0	0	0	0	0
1	2.Diarrea	1.La Mesa	2.Lluviosa	2012-11-02	LM13301	LM13	Intra	10	3. Alcoba	0	0	0	0	0	0	0	0	Culex Quinquefasciatus	1	3	0	0	0	1	0	0	0	0	0	0	0	0	0	0	0	0	0	0	3	0	0	0	0	0	0	0	0	0	0
1	2.Diarrea	1.La Mesa	2.Lluviosa	2012-11-02	LM13500	LM13	Intra	10	5. Baño	0	0	0	0	0	0	0	0	Culex Quinquefasciatus	23	8	0	0	0	23	0	0	0	0	0	0	0	0	0	0	0	0	0	0	8	0	0	0	0	0	0	0	0	0	0
1	2.Diarrea	1.La Mesa	2.Lluviosa	2012-11-02	LM13601	LM13	Intra	10	6. Cocina	0	0	0	0	0	0	0	0	Culex Quinquefasciatus	0	1	0	0	0	0	0	0	0	0	0	0	0	0	0	0	0	0	0	0	1	0	0	0	0	0	0	0	0	0	0
1	2.Diarrea	1.La Mesa	2.Lluviosa	2012-11-07	LM17101	LM17	Intra	10	1. Salón de clase	0	0	0	0	0	0	0	0	Culex Quinquefasciatus	0	2	0	0	0	0	0	0	0	0	0	0	0	0	0	0	0	0	0	0	2	0	0	0	0	0	0	0	0	0	0
1	2.Diarrea	1.La Mesa	2.Lluviosa	2012-11-07	LM17102	LM17	Intra	10	1. Salón de clase	1	1	0	0	0	0	0	0	Culex Quinquefasciatus	0	1	0	0	0	0	0	0	0	0	0	0	0	0	0	0	0	0	0	0	1	0	0	0	0	0	0	0	0	0	0
1	2.Diarrea	1.La Mesa	2.Lluviosa	2012-11-07	LM17103	LM17	Intra	10	1. Salón de clase	1	1	0	0	0	0	0	1	Culex Quinquefasciatus	1	9	0	0	0	1	0	0	0	0	0	0	0	0	0	0	0	0	0	0	9	0	0	0	0	0	0	0	0	0	0
1	2.Diarrea	1.La Mesa	2.Lluviosa	2012-11-07	LM17500	LM17	Peri	10	5. Baño	0	0	0	0	0	0	0	0	Ninguna	0	0	0	0	0	0	0	0	0	0	0	0	0	0	0	0	0	0	0	0	0	0	0	0	0	0	0	0	0	0	0
1	2.Diarrea	1.La Mesa	2.Lluviosa	2012-11-07	LM17601	LM17	Intra	10	6. Cocina	0	0	0	0	0	0	0	1	Culex Quinquefasciatus	2	10	0	0	0	2	0	0	0	0	0	0	0	0	0	0	0	0	0	0	10	0	0	0	0	0	0	0	0	0	0
1	2.Diarrea	2.Anapoima	2.Lluviosa	2012-11-09	AN10101	AN10	Intra	10	1. Salón de clase	0	0	0	0	0	0	0	0	Ninguna	0	0	0	0	0	0	0	0	0	0	0	0	0	0	0	0	0	0	0	0	0	0	0	0	0	0	0	0	0	0	0
1	2.Diarrea	2.Anapoima	2.Lluviosa	2012-11-09	AN10201	AN10	Intra	10	2. Comedor	0	0	0	0	0	0	0	0	Ninguna	0	0	0	0	0	0	0	0	0	0	0	0	0	0	0	0	0	0	0	0	0	0	0	0	0	0	0	0	0	0	0
1	2.Diarrea	2.Anapoima	2.Lluviosa	2012-11-09	AN10301	AN10	Intra	10	3. Alcoba	0	0	0	0	0	0	0	0	Ninguna	0	0	0	0	0	0	0	0	0	0	0	0	0	0	0	0	0	0	0	0	0	0	0	0	0	0	0	0	0	0	0
1	2.Diarrea	2.Anapoima	2.Lluviosa	2012-11-09	AN10500	AN10	Intra	10	5. Baño	0	0	0	0	0	0	0	0	Culex Quinquefasciatus	5	4	0	0	0	5	0	0	0	0	0	0	0	0	0	0	0	0	0	0	4	0	0	0	0	0	0	0	0	0	0
1	2.Diarrea	2.Anapoima	2.Lluviosa	2012-11-09	AN10601	AN10	Intra	10	6. Cocina	0	0	0	0	0	0	0	0	Ninguna	0	0	0	0	0	0	0	0	0	0	0	0	0	0	0	0	0	0	0	0	0	0	0	0	0	0	0	0	0	0	0
1	2.Diarrea	2.Anapoima	2.Lluviosa	2012-11-09	AN10801	AN10	Intra	10	8. Otro_intra (especifique)	0	0	0	0	0	0	0	0	Ninguna	0	0	0	0	0	0	0	0	0	0	0	0	0	0	0	0	0	0	0	0	0	0	0	0	0	0	0	0	0	0	0
1	2.Diarrea	2.Anapoima	2.Lluviosa	2012-11-15	AN031001	AN03	Intra	10	10. Otro_peri (especifique)	0	0	0	0	0	0	0	0	Culex Quinquefasciatus	10	44	0	0	0	10	0	0	0	0	0	0	0	0	0	0	0	0	0	0	44	0	0	0	0	0	0	0	0	0	0
1	2.Diarrea	2.Anapoima	2.Lluviosa	2012-11-15	AN03201	AN03	Intra	10	2. Comedor	0	0	0	0	0	0	0	0	Culex Quinquefasciatus	0	1	0	0	0	0	0	0	0	0	0	0	0	0	0	0	0	0	0	0	1	0	0	0	0	0	0	0	0	0	0
1	2.Diarrea	2.Anapoima	2.Lluviosa	2012-11-15	AN03500	AN03	Intra	10	5. Baño	0	0	0	0	0	0	0	1	Culex Quinquefasciatus	0	13	0	0	0	0	0	0	0	0	0	0	0	0	0	0	0	0	0	0	13	0	0	0	0	0	0	0	0	0	0
1	2.Diarrea	2.Anapoima	2.Lluviosa	2012-11-15	AN03601	AN03	Intra	10	6. Cocina	0	0	0	0	0	0	0	2	Culex Quinquefasciatus	2	23	0	0	0	2	0	0	0	0	0	0	0	0	0	0	0	0	0	0	23	0	0	0	0	0	0	0	0	0	0
1	2.Diarrea	2.Anapoima	2.Lluviosa	2012-11-19	AN09101	AN09	Intra	10	1. Salón de clase	0	0	0	0	0	0	0	0	Culex Quinquefasciatus	0	1	0	0	0	0	0	0	0	0	0	0	0	0	0	0	0	0	0	0	1	0	0	0	0	0	0	0	0	0	0
1	2.Diarrea	2.Anapoima	2.Lluviosa	2012-11-19	AN09102	AN09	Intra	10	1. Salón de clase	0	0	0	0	0	0	0	0	Culex Quinquefasciatus	0	1	0	0	0	0	0	0	0	0	0	0	0	0	0	0	0	0	0	0	1	0	0	0	0	0	0	0	0	0	0
1	2.Diarrea	2.Anapoima	2.Lluviosa	2012-11-19	AN09500	AN09	Intra	10	5. Baño	0	0	0	0	0	0	0	0	Ninguna	0	0	0	0	0	0	0	0	0	0	0	0	0	0	0	0	0	0	0	0	0	0	0	0	0	0	0	0	0	0	0
1	2.Diarrea	2.Anapoima	2.Lluviosa	2012-11-19	AN09601	AN09	Intra	10	6. Cocina	0	0	0	0	0	0	0	0	Culex Quinquefasciatus	1	2	0	0	0	1	0	0	0	0	0	0	0	0	0	0	0	0	0	0	2	0	0	0	0	0	0	0	0	0	0
1	2.Diarrea	2.Anapoima	2.Lluviosa	2012-11-19	AN09801	AN09	Intra	10	8. Otro_intra (especifique)	0	0	0	0	0	0	0	0	Culex Quinquefasciatus	1	2	0	0	0	1	0	0	0	0	0	0	0	0	0	0	0	0	0	0	2	0	0	0	0	0	0	0	0	0	0
1	2.Diarrea	1.La Mesa	2.Lluviosa	2012-11-20	LM20101	LM20	Intra	10	1. Salón de clase	0	0	0	0	0	0	0	0	Culex Quinquefasciatus	2	25	0	0	0	2	0	0	0	0	0	0	0	0	0	0	0	0	0	0	25	0	0	0	0	0	0	0	0	0	0
1	2.Diarrea	1.La Mesa	2.Lluviosa	2012-11-20	LM20102	LM20	Intra	10	1. Salón de clase	0	0	0	0	0	0	0	0	Culex Quinquefasciatus	1	8	0	0	0	1	0	0	0	0	0	0	0	0	0	0	0	0	0	0	8	0	0	0	0	0	0	0	0	0	0
1	2.Diarrea	1.La Mesa	2.Lluviosa	2012-11-20	LM20103	LM20	Intra	10	1. Salón de clase	0	0	0	0	0	0	0	1	Culex Quinquefasciatus	0	1	0	0	0	0	0	0	0	0	0	0	0	0	0	0	0	0	0	0	1	0	0	0	0	0	0	0	0	0	0
1	2.Diarrea	1.La Mesa	2.Lluviosa	2012-11-20	LM20104	LM20	Intra	10	1. Salón de clase	0	0	0	0	0	0	0	0	Culex Quinquefasciatus	0	5	0	0	0	0	0	0	0	0	0	0	0	0	0	0	0	0	0	0	5	0	0	0	0	0	0	0	0	0	0
1	2.Diarrea	1.La Mesa	2.Lluviosa	2012-11-20	LM20500	LM20	Intra	10	5. Baño	0	0	0	0	0	0	0	0	Culex Quinquefasciatus	2	6	0	0	0	2	0	0	0	0	0	0	0	0	0	0	0	0	0	0	6	0	0	0	0	0	0	0	0	0	0
1	2.Diarrea	1.La Mesa	2.Lluviosa	2012-11-20	LM20500APTO	LM20	Intra	10	5. Baño	0	0	0	0	0	0	0	0	Culex Quinquefasciatus	2	4	0	0	0	2	0	0	0	0	0	0	0	0	0	0	0	0	0	0	4	0	0	0	0	0	0	0	0	0	0
1	2.Diarrea	1.La Mesa	2.Lluviosa	2012-11-20	LM20601	LM20	Intra	10	6. Cocina	0	0	0	0	0	0	0	0	Culex Quinquefasciatus	0	1	0	0	0	0	0	0	0	0	0	0	0	0	0	0	0	0	0	0	1	0	0	0	0	0	0	0	0	0	0
1	2.Diarrea	1.La Mesa	2.Lluviosa	2012-11-20	LM20602	LM20	Intra	10	6. Cocina	0	0	0	0	0	0	0	0	Anopheles pseudopunctipennis, Culex Quinquefasciatus	2	2	0	0	0	2	0	0	0	0	0	0	0	0	0	0	0	0	0	0	1	0	0	0	0	0	0	0	0	0	1
1	2.Diarrea	1.La Mesa	2.Lluviosa	2012-11-20	LM20701	LM20	Peri	10	7. Corredor	0	0	0	0	0	0	0	0	Culex Quinquefasciatus	2	12	0	0	0	2	0	0	0	0	0	0	0	0	0	0	0	0	0	0	12	0	0	0	0	0	0	0	0	0	0
1	2.Diarrea	1.La Mesa	2.Lluviosa	2012-11-22	LM21101	LM21	Intra	10	1. Salón de clase	0	0	0	0	0	0	0	3	Culex Quinquefasciatus	1	6	0	0	0	1	0	0	0	0	0	0	0	0	0	0	0	0	0	0	6	0	0	0	0	0	0	0	0	0	0
1	2.Diarrea	1.La Mesa	2.Lluviosa	2012-11-22	LM21102	LM21	Intra	10	1. Salón de clase	0	0	0	0	0	0	0	1	Culex Quinquefasciatus	2	3	0	0	0	2	0	0	0	0	0	0	0	0	0	0	0	0	0	0	3	0	0	0	0	0	0	0	0	0	0
1	2.Diarrea	1.La Mesa	2.Lluviosa	2012-11-22	LM21201	LM21	Peri	10	2. Comedor	0	0	0	0	0	0	0	0	Culex Quinquefasciatus	0	2	0	0	0	0	0	0	0	0	0	0	0	0	0	0	0	0	0	0	2	0	0	0	0	0	0	0	0	0	0
1	2.Diarrea	1.La Mesa	2.Lluviosa	2012-11-22	LM21401	LM21	Intra	10	4. Sala	0	0	0	0	0	0	0	0	Culex Quinquefasciatus	2	1	0	0	0	2	0	0	0	0	0	0	0	0	0	0	0	0	0	0	1	0	0	0	0	0	0	0	0	0	0
1	2.Diarrea	1.La Mesa	2.Lluviosa	2012-11-22	LM21801	LM21	Intra	10	8. Otro_intra (especifique)	0	0	0	0	0	0	0	0	Culex Quinquefasciatus	0	2	0	0	0	0	0	0	0	0	0	0	0	0	0	0	0	0	0	0	2	0	0	0	0	0	0	0	0	0	0
1	2.Diarrea	1.La Mesa	1.Seca	2013-05-07	LM13101	LM13	Intra	10	1. Salón de clase	0	0	0	0	0	0	0	0	Culex Quinquefasciatus	0	1	0	0	0	0	0	0	0	0	0	0	0	0	0	0	0	0	0	0	1	0	0	0	0	0	0	0	0	0	0
1	2.Diarrea	1.La Mesa	1.Seca	2013-05-07	LM13201	LM13	Intra	10	2. Comedor	0	0	0	0	0	0	0	0	Culex Quinquefasciatus	2	7	0	0	0	2	0	0	0	0	0	0	0	0	0	0	0	0	0	0	7	0	0	0	0	0	0	0	0	0	0
1	2.Diarrea	1.La Mesa	1.Seca	2013-05-07	LM13500	LM13	Intra	10	5. Baño	0	0	0	0	0	0	0	0	Culex Quinquefasciatus	3	5	0	0	0	3	0	0	0	0	0	0	0	0	0	0	0	0	0	0	5	0	0	0	0	0	0	0	0	0	0
1	2.Diarrea	1.La Mesa	1.Seca	2013-05-07	LM13601	LM13	Intra	10	6. Cocina	0	0	0	0	0	0	0	0	Culex Quinquefasciatus	0	2	0	0	0	0	0	0	0	0	0	0	0	0	0	0	0	0	0	0	2	0	0	0	0	0	0	0	0	0	0
1	2.Diarrea	1.La Mesa	1.Seca	2013-05-07	LM13801	LM13	Intra	10	8. Otro_intra (especifique)	0	0	0	0	0	0	0	0	Culex Quinquefasciatus	0	4	0	0	0	0	0	0	0	0	0	0	0	0	0	0	0	0	0	0	4	0	0	0	0	0	0	0	0	0	0
1	2.Diarrea	1.La Mesa	1.Seca	2013-05-07	LM13802	LM13	Intra	10	8. Otro_intra (especifique)	0	0	0	0	0	0	0	0	Aedes fluviatilis, Culex Quinquefasciatus	3	1	1	0	0	2	0	0	0	0	0	0	0	0	0	0	0	0	0	0	1	0	0	0	0	0	0	0	0	0	0
1	2.Diarrea	1.La Mesa	1.Seca	2013-05-07	LM13803	LM13	Intra	10	8. Otro_intra (especifique)	0	0	0	0	0	0	0	0	Culex Quinquefasciatus	0	2	0	0	0	0	0	0	0	0	0	0	0	0	0	0	0	0	0	0	2	0	0	0	0	0	0	0	0	0	0
1	2.Diarrea	2.Anapoima	1.Seca	2013-05-14	AN18101	AN18	Intra	10	1. Salón de clase	2	1	0	0	0	0	1	4	Ninguna	0	0	0	0	0	0	0	0	0	0	0	0	0	0	0	0	0	0	0	0	0	0	0	0	0	0	0	0	0	0	0
1	2.Diarrea	2.Anapoima	1.Seca	2013-05-14	AN18201	AN18	Intra	10	2. Comedor	5	3	0	1	0	1	0	8	Ninguna	0	0	0	0	0	0	0	0	0	0	0	0	0	0	0	0	0	0	0	0	0	0	0	0	0	0	0	0	0	0	0
1	2.Diarrea	2.Anapoima	1.Seca	2013-05-14	AN18301	AN18	Intra	10	3. Alcoba	1	1	0	0	0	0	0	1	Ninguna	0	0	0	0	0	0	0	0	0	0	0	0	0	0	0	0	0	0	0	0	0	0	0	0	0	0	0	0	0	0	0
1	2.Diarrea	2.Anapoima	1.Seca	2013-05-14	AN18302	AN18	Intra	10	3. Alcoba	0	0	0	0	0	0	0	2	Ninguna	0	0	0	0	0	0	0	0	0	0	0	0	0	0	0	0	0	0	0	0	0	0	0	0	0	0	0	0	0	0	0
1	2.Diarrea	2.Anapoima	1.Seca	2013-05-14	AN18500	AN18	Intra	10	5. Baño	0	0	0	0	0	0	0	2	Ninguna	0	0	0	0	0	0	0	0	0	0	0	0	0	0	0	0	0	0	0	0	0	0	0	0	0	0	0	0	0	0	0
1	2.Diarrea	2.Anapoima	1.Seca	2013-05-15	AN03101	AN03	Intra	10	1. Salón de clase	0	0	0	0	0	0	0	0	Ninguna	0	0	0	0	0	0	0	0	0	0	0	0	0	0	0	0	0	0	0	0	0	0	0	0	0	0	0	0	0	0	0
1	2.Diarrea	2.Anapoima	1.Seca	2013-05-15	AN03102	AN03	Intra	10	1. Salón de clase	0	0	0	0	0	0	0	0	Culex Quinquefasciatus	9	33	0	0	0	9	0	0	0	0	0	0	0	0		0	0	0	0	0	33	0	0	0	0	0	0	0	0	0	0
1	2.Diarrea	2.Anapoima	1.Seca	2013-05-15	AN03103	AN03	Intra	10	1. Salón de clase	0	0	0	0	0	0	0	0	Culex Quinquefasciatus	1	7	0	0	0	1	0	0	0	0	0	0	0	0	0	0	0	0	0	0	7	0	0	0	0	0	0	0	0	0	0
1	2.Diarrea	2.Anapoima	1.Seca	2013-05-15	AN03201	AN03	Intra	10	2. Comedor	0	0	0	0	0	0	0	1	Culex Quinquefasciatus	1	2	0	0	0	1	0	0	0	0	0	0	0	0	0	0	0	0	0	0	2	0	0	0	0	0	0	0	0	0	0
1	2.Diarrea	2.Anapoima	1.Seca	2013-05-15	AN03500	AN03	Intra	10	5. Baño	0	0	0	0	0	0	0	0	Culex Quinquefasciatus	9	54	0	0	0	9	0	0	0	0	0	0	0	0	0	0	0	0	0	0	54	0	0	0	0	0	0	0	0	0	0
1	2.Diarrea	2.Anapoima	1.Seca	2013-05-15	AN03601	AN03	Intra	10	6. Cocina	0	0	0	0	0	0	0	0	Culex Quinquefasciatus	0	11	0	0	0	0	0	0	0	0	0	0	0	0	0	0	0	0	0	0	11	0	0	0	0	0	0	0	0	0	0
1	2.Diarrea	2.Anapoima	1.Seca	2013-05-16	AN09101	AN09	Intra	10	1. Salón de clase	1	1	0	0	0	0	0	1	Ninguna	0	0	0	0	0	0	0	0	0	0	0	0	0	0	0	0	0	0	0	0	0	0	0	0	0	0	0	0	0	0	0
1	2.Diarrea	2.Anapoima	1.Seca	2013-05-16	AN09102	AN09	Intra	10	1. Salón de clase	1	1	0	0	0	0	0	1	Culex Quinquefasciatus	1	4	0	0	0	1	0	0	0	0	0	0	0	0	0	0	0	0	0	0	4	0	0	0	0	0	0	0	0	0	0
1	2.Diarrea	2.Anapoima	1.Seca	2013-05-16	AN09103	AN09	Intra	10	1. Salón de clase	5	4	0	0	0	1	0	3	Ninguna	0	0	0	0	0	0	0	0	0	0	0	0	0	0	0	0	0	0	0	0	0	0	0	0	0	0	0	0	0	0	0
1	2.Diarrea	2.Anapoima	1.Seca	2013-05-16	AN09500	AN09	Intra	10	5. Baño	0	0	0	0	0	0	0	1	Culex Quinquefasciatus	0	1	0	0	0	0	0	0	0	0	0	0	0	0	0	0	0	0	0	0	1	0	0	0	0	0	0	0	0	0	0
1	2.Diarrea	2.Anapoima	1.Seca	2013-05-16	AN0950APTO	AN09	Intra	10	5. Baño	0	0	0	0	0	0	0	0	Culex Quinquefasciatus	0	4	0	0	0	0	0	0	0	0	0	0	0	0	0	0	0	0	0	0	4	0	0	0	0	0	0	0	0	0	0
1	2.Diarrea	2.Anapoima	1.Seca	2013-05-16	AN09601	AN09	Intra	10	6. Cocina	2	2	0	0	0	0	0	5	Culex Quinquefasciatus	2	2	0	0	0	2	0	0	0	0	0	0	0	0	0	0	0	0	0	0	2	0	0	0	0	0	0	0	0	0	0
1	2.Diarrea	2.Anapoima	1.Seca	2013-05-16	AN09801	AN09	Intra	10	8. Otro_intra (especifique)	0	0	0	0	0	0	0	3	Culex Quinquefasciatus	0	1	0	0	0	0	0	0	0	0	0	0	0	0	0	0	0	0	0	0	1	0	0	0	0	0	0	0	0	0	0
1	2.Diarrea	1.La Mesa	1.Seca	2013-05-17	LM17101	LM17	Intra	10	1. Salón de clase	0	0	0	0	0	0	0	2	Culex Quinquefasciatus, Culex sp	8	4	0	0	0	7	0	0	1	0	0	0	0	0	0	0	0	0	0	0	4	0	0	0	0	0	0	0	0	0	0
1	2.Diarrea	1.La Mesa	1.Seca	2013-05-17	LM17102	LM17	Intra	10	1. Salón de clase	0	0	0	0	0	0	0	1	Culex Quinquefasciatus	1	2	0	0	0	1	0	0	0	0	0	0	0	0	0	0	0	0	0	0	2	0	0	0	0	0	0	0	0	0	0
1	2.Diarrea	1.La Mesa	1.Seca	2013-05-17	LM17301	LM17	Intra	10	3. Alcoba	0	0	0	0	0	0	0	0	Limatus durhamii	1	0	0	1	0	0	0	0	0	0	0	0	0	0	0	0	0	0	0	0	0	0	0	0	0	0	0	0	0	0	0
1	2.Diarrea	1.La Mesa	1.Seca	2013-05-17	LM17500	LM17	Intra	10	5. Baño	1	1	0	0	0	0	0	1	Culex Quinquefasciatus	1	1	0	0	0	1	0	0	0	0	0	0	0	0	0	0	0	0	0	0	1	0	0	0	0	0	0	0	0	0	0
1	2.Diarrea	1.La Mesa	1.Seca	2013-05-17	LM17601	LM17	Intra	10	6. Cocina	0	0	0	0	0	0	0	0	Culex Quinquefasciatus	0	1	0	0	0	0	0	0	0	0	0	0	0	0	0	0	0	0	0	0	1	0	0	0	0	0	0	0	0	0	0
1	2.Diarrea	1.La Mesa	1.Seca	2013-05-21	LM20101	LM20	Peri	10	1. Salón de clase	0	0	0	0	0	0	0	0	Culex Quinquefasciatus	0	2	0	0	0	0	0	0	0	0	0	0	0	0	0	0	0	0	0	0	2	0	0	0	0	0	0	0	0	0	0
1	2.Diarrea	1.La Mesa	1.Seca	2013-05-21	LM20102	LM20	Peri	10	1. Salón de clase	0	0	0	0	0	0	0	0	Culex Corniger, Culex Quinquefasciatus	1	6	0	0	0	0	1	0	0	0	0	0	0	0	0	0	0	0	0	0	6	0	0	0	0	0	0	0	0	0	0
1	2.Diarrea	1.La Mesa	1.Seca	2013-05-21	LM20103	LM20	Peri	10	1. Salón de clase	0	0	0	0	0	0	0	0	Culex Quinquefasciatus	0	3	0	0	0	0	0	0	0	0	0	0	0	0	0	0	0	0	0	0	3	0	0	0	0	0	0	0	0	0	0
1	2.Diarrea	1.La Mesa	1.Seca	2013-05-21	LM20104	LM20	Peri	10	1. Salón de clase	0	0	0	0	0	0	0	0	Culex Quinquefasciatus	0	4	0	0	0	0	0	0	0	0	0	0	0	0	0	0	0	0	0	0	4	0	0	0	0	0	0	0	0	0	0
1	2.Diarrea	1.La Mesa	1.Seca	2013-05-21	LM20500	LM20	Peri	10	5. Baño	0	0	0	0	0	0	0	0	Culex Quinquefasciatus	2	14	0	0	0	2	0	0	0	0	0	0	0	0	0	0	0	0	0	0	14	0	0	0	0	0	0	0	0	0	0
1	2.Diarrea	1.La Mesa	1.Seca	2013-05-23	LM21101	LM21	Peri	10	1. Salón de clase	0	0	0	0	0	0	0	0	Culex Quinquefasciatus	3	4	0	0	0	3	0	0	0	0	0	0	0	0	0	0	0	0	0	0	4	0	0	0	0	0	0	0	0	0	0
1	2.Diarrea	1.La Mesa	1.Seca	2013-05-23	LM21102	LM21	Peri	10	1. Salón de clase	0	0	0	0	0	0	0	0	Culex Quinquefasciatus	2	4	0	0	0	2	0	0	0	0	0	0	0	0	0	0	0	0	0	0	4	0	0	0	0	0	0	0	0	0	0
1	2.Diarrea	1.La Mesa	1.Seca	2013-05-23	LM21201	LM21	Peri	10	2. Comedor	0	0	0	0	0	0	0	0	Culex Quinquefasciatus	0	2	0	0	0	0	0	0	0	0	0	0	0	0	0	0	0	0	0	0	2	0	0	0	0	0	0	0	0	0	0
1	2.Diarrea	1.La Mesa	1.Seca	2013-05-23	LM21601	LM21	Peri	10	6. Cocina	0	0	0	0	0	0	0	0	Culex Quinquefasciatus	1	2	0	0	0	1	0	0	0	0	0	0	0	0	0	0	0	0	0	0	2	0	0	0	0	0	0	0	0	0	0
1	2.Diarrea	1.La Mesa	1.Seca	2013-05-23	LM21801	LM21	Peri	10	8. Otro_intra (especifique)	0	0	0	0	0	0	0	0	Culex Quinquefasciatus	0	2	0	0	0	0	0	0	0	0	0	0	0	0	0	0	0	0		0	2	0	0	0	0	0	0	0	0	0	0
1	2.Diarrea	2.Anapoima	1.Seca	2013-05-27	AN10101	AN10	Intra	10	1. Salón de clase	0	0	0	0	0	0	0	0	Culex Quinquefasciatus	1	1	0	0	0	1	0	0	0	0	0	0	0	0	0	0	0	0	0	0	1	0	0	0	0	0	0	0	0	0	0
1	2.Diarrea	2.Anapoima	1.Seca	2013-05-27	AN10201	AN10	Intra	10	2. Comedor	0	0	0	0	0	0	0	0	Ninguna	0	0	0	0	0	0	0	0	0	0	0	0	0	0	0	0	0	0	0	0	0	0	0	0	0	0	0	0	0	0	0
1	2.Diarrea	2.Anapoima	1.Seca	2013-05-27	AN10500	AN10	Intra	10	5. Baño	0	0	0	0	0	0	0	0	Ninguna	0	0	0	0	0	0	0	0	0	0	0	0	0	0	0	0	0	0	0	0	0	0	0	0	0	0	0	0	0	0	0
1	2.Diarrea	2.Anapoima	1.Seca	2013-05-27	AN10601	AN10	Intra	10	6. Cocina	0	0	0	0	0	0	0	0	Ninguna	0	0	0	0	0	0	0	0	0	0	0	0	0	0	0	0	0	0	0	0	0	0	0	0	0	0	0	0	0	0	0
1	2.Diarrea	1.La Mesa	2.Lluviosa	2013-09-24	LM13101	LM13	Intra	10	1. Salón de clase	0	0	0	0	0	0	0	0	Culex Quinquefasciatus	7	10	0	0	0	7	0	0	0	0	0	0	0	0	0	0	0	0	0	0	10	0	0	0	0	0	0	0	0	0	0
1	2.Diarrea	1.La Mesa	2.Lluviosa	2013-09-24	LM13102	LM13	Intra	10	1. Salón de clase	0	0	0	0	0	0	0	0	Culex Quinquefasciatus	12	6	0	0	0	12	0	0	0	0	0	0	0	0	0	0	0	0	0	0	6	0	0	0	0	0	0	0	0	0	0
1	2.Diarrea	1.La Mesa	2.Lluviosa	2013-09-24	LM13103	LM13	Intra	10	1. Salón de clase	0	0	0	0	0	0	0	0	Culex Quinquefasciatus	2	1	0	0	0	2	0	0	0	0	0	0	0	0	0	0	0	0	0	0	1	0	0	0	0	0	0	0	0	0	0
1	2.Diarrea	1.La Mesa	2.Lluviosa	2013-09-24	LM13201	LM13	Intra	10	2. Comedor	0	0	0	0	0	0	0	0	Culex Quinquefasciatus	34	23	0	0	0	34	0	0	0	0	0	0	0	0	0	0	0	0	0	0	23	0	0	0	0	0	0	0	0	0	0
1	2.Diarrea	1.La Mesa	2.Lluviosa	2013-09-24	LM13500	LM13	Intra	10	5. Baño	0	0	0	0	0	0	0	0	Ninguna	0	0	0	0	0	0	0	0	0	0	0	0	0	0	0	0	0	0	0	0	0	0	0	0	0	0	0	0	0	0	0
1	2.Diarrea	1.La Mesa	2.Lluviosa	2013-09-24	LM13601	LM13	Intra	10	6. Cocina	0	0	0	0	0	0	0	0	Culex Quinquefasciatus	3	1	0	0	0	3	0	0	0	0	0	0	0	0	0	0	0	0	0	0	1	0	0	0	0	0	0	0	0	0	0
1	2.Diarrea	1.La Mesa	2.Lluviosa	2013-09-24	LM13801	LM13	Intra	10	8. Otro_intra (especifique)	0	0	0	0	0	0	0	0	Ninguna	0	0	0	0	0	0	0	0	0	0	0	0	0	0	0	0	0	0	0	0	0	0	0	0	0	0	0	0	0	0	0
1	2.Diarrea	1.La Mesa	2.Lluviosa	2013-09-24	LM13802	LM13	Intra	10	8. Otro_intra (especifique)	0	0	0	0	0	0	0	0	Ninguna	0	0	0	0	0	0	0	0	0	0	0	0	0	0	0	0	0	0	0	0	0	0	0	0	0	0	0	0	0	0	0
1	2.Diarrea	2.Anapoima	2.Lluviosa	2013-09-25	AN03101	AN03	Intra	10	1. Salón de clase	0	0	0	0	0	0	0	0	Culex Quinquefasciatus	1	4	0	0	0	1	0	0	0	0	0	0	0	0	0	0	0	0	0	0	4	0	0	0	0	0	0	0	0	0	0
1	2.Diarrea	2.Anapoima	2.Lluviosa	2013-09-25	AN03102	AN03	Intra	10	1. Salón de clase	0	0	0	0	0	0	0	0	Culex Quinquefasciatus	0	1	0	0	0	0	0	0	0	0	0	0	0	0	0	0	0	0	0	0	1	0	0	0	0	0	0	0	0	0	0
1	2.Diarrea	2.Anapoima	2.Lluviosa	2013-09-25	AN03103	AN03	10	10	1. Salón de clase	0	0	0	0	0	0	0	0	Ninguna	0	0	0	0	0	0	0	0	0	0	0	0	0	0	0	0	0	0	0	0	0	0	0	0	0	0	0	0	0	0	0
1	2.Diarrea	2.Anapoima	2.Lluviosa	2013-09-25	AN03201	AN03	Intra	10	2. Comedor	0	0	0	0	0	0	0	0	Culex Quinquefasciatus	0	1	0	0	0	0	0	0	0	0	0	0	0	0	0	0	0	0	0	0	1	0	0	0	0	0	0	0	0	0	0
1	2.Diarrea	2.Anapoima	2.Lluviosa	2013-09-25	AN03500	AN03	Intra	10	5. Baño	0	0	0	0	0	0	0	0	Culex Quinquefasciatus	0	2	0	0	0	0	0	0	0	0	0	0	0	0	0	0	0	0	0	0	2	0	0	0	0	0	0	0	0	0	0
1	2.Diarrea	2.Anapoima	2.Lluviosa	2013-09-25	AN03601	AN03	Intra	10	6. Cocina	0	0	0	0	0	0	0	0	Culex Quinquefasciatus	3	15	0	0	0	3	0	0	0	0	0	0	0	0	0	0	0	0	0	0	15	0	0	0	0	0	0	0	0	0	0
1	2.Diarrea	2.Anapoima	2.Lluviosa	2013-10-01	AN18101	AN18	Intra	10	1. Salón de clase	0	0	0	0	0	0	0	0	Ninguna	0	0	0	0	0	0	0	0	0	0	0	0	0	0	0	0	0	0	0	0	0	0	0	0	0	0	0	0	0	0	0
1	2.Diarrea	2.Anapoima	2.Lluviosa	2013-10-01	AN18102	AN18	Intra	10	1. Salón de clase	0	0	0	0	0	0	0	0	Ninguna	0	0	0	0	0	0	0	0	0	0	0	0	0	0	0	0	0	0	0	0	0	0	0	0	0	0	0	0	0	0	0
1	2.Diarrea	2.Anapoima	2.Lluviosa	2013-10-01	AN18103	AN18	Intra	10	1. Salón de clase	5	2	0	1	1	1	0	2	Ninguna	0	0	0	0	0	0	0	0	0	0	0	0	0	0	0	0	0	0	0	0	0	0	0	0	0	0	0	0	0	0	0
1	2.Diarrea	2.Anapoima	2.Lluviosa	2013-10-01	AN18201	AN18	Intra	10	2. Comedor	5	2	1	2	0	0	0	2	Ninguna	0	0	0	0	0	0	0	0	0	0	0	0	0	0	0	0	0	0	0	0	0	0	0	0	0	0	0	0	0	0	0
1	2.Diarrea	2.Anapoima	2.Lluviosa	2013-10-01	AN18500	AN18	Intra	10	5. Baño	1	0	0	1	0	0	0	0	Ninguna	0	0	0	0	0	0	0	0	0	0	0	0	0	0	0	0	0	0	0	0	0	0	0	0	0	0	0	0	0	0	0
1	2.Diarrea	2.Anapoima	2.Lluviosa	2013-10-01	AN18601	AN18	Intra	10	6. Cocina	3	3	0	0	0	0	0	1	Culex Quinquefasciatus	0	1	0	0	0	0	0	0	0	0	0	0	0	0	0	0	0	0	0	0	1	0	0	0	0	0	0	0	0	0	0
1	2.Diarrea	1.La Mesa	2.Lluviosa	2013-10-02	LM17101	LM17	Intra	10	1. Salón de clase	0	0	0	0	0	0	0	0	Culex Quinquefasciatus	1	3	0	0	0	1	0	0	0	0	0	0	0	0	0	0	0	0	0	0	3	0	0	0	0	0	0	0	0	0	0
1	2.Diarrea	1.La Mesa	2.Lluviosa	2013-10-02	LM17102	LM17	Intra	10	1. Salón de clase	0	0	0	0	0	0	0	0	Culex Quinquefasciatus	0	2	0	0	0	0	0	0	0	0	0	0	0	0	0	0	0	0	0	0	2	0	0	0	0	0	0	0	0	0	0
1	2.Diarrea	1.La Mesa	2.Lluviosa	2013-10-02	LM17201	LM17	Intra	10	2. Comedor	0	0	0	0	0	0	0	0	Ninguna	0	0	0	0	0	0	0	0	0	0	0	0	0	0	0	0	0	0	0	0	0	0	0	0	0		0	0	0	0	0
1	2.Diarrea	1.La Mesa	2.Lluviosa	2013-10-02	LM17301	LM17	Intra	10	3. Alcoba	0	0	0		0	0	0	0	Culex Quinquefasciatus	0	2	0	0	0	0	0	0	0	0	0	0	0	0	0	0	0	0	0	0	2	0	0	0	0	0	0	0	0	0	0
1	2.Diarrea	1.La Mesa	2.Lluviosa	2013-10-02	LM17500	LM17	Intra	10	5. Baño	0	0	0	0	0	0	0	0	Ninguna	0	0	0	0	0	0	0	0	0	0	0	0	0	0	0	0	0	0	0	0	0	0	0	0	0	0	0	0	0	0	0
1	2.Diarrea	1.La Mesa	2.Lluviosa	2013-10-02	LM17601	LM17	Intra	10	6. Cocina	0	0	0	0	0	0	0	1	Ninguna	0	0	0	0	0	0	0	0	0	0	0	0	0	0	0	0	0	0	0	0	0	0	0	0	0	0	0	0	0	0	0
1	2.Diarrea	1.La Mesa	2.Lluviosa	2013-10-02	LM17801	LM17	Intra	10	8. Otro_intra (especifique)	1	1	0	0	0	0	0	0	Culex Quinquefasciatus	1	3	0	0	0	1	0	0	0	0	0	0	0	0	0	0	0	0	0	0	3	0	0	0	0	0	0	0	0	0	0
1	2.Diarrea	2.Anapoima	2.Lluviosa	2013-10-13	AN09101	AN09	Intra	10	1. Salón de clase	0	0	0	0	0	0	0	2	Culex Quinquefasciatus	1	0	0	0	0	1	0	0	0	0	0	0	0	0	0	0	0	0	0	0	0	0	0	0	0	0	0	0	0	0	0
1	2.Diarrea	2.Anapoima	2.Lluviosa	2013-10-13	AN09102	AN09	Intra	10	1. Salón de clase	1	0	0	1	0	0	0	5	Ninguna	0	0	0	0	0	0	0	0	0	0	0	0	0	0	0	0	0	0	0	0	0	0	0	0	0	0	0	0	0	0	0
1	2.Diarrea	2.Anapoima	2.Lluviosa	2013-10-13	AN09201	AN09	Intra	10	2. Comedor	0	0	0	0	0	0	0	0	Ninguna	0	0	0	0	0	0	0	0	0	0	0	0	0	0	0	0	0	0	0	0	0	0	0	0	0	0	0	0	0	0	0
1	2.Diarrea	2.Anapoima	2.Lluviosa	2013-10-13	AN09500	AN09	Intra	10	5. Baño	1	1	0	0	0	0	0	1	Ninguna	0	0	0	0	0	0	0	0	0	0	0	0	0	0	0	0	0	0	0	0	0	0	0	0	0	0	0	0	0	0	0
1	2.Diarrea	1.La Mesa	2.Lluviosa	2013-10-17	LM20102	LM20	Peri	10	1. Salón de clase	0	0	0	0	0	0	0	0	Ninguna	0	0	0	0	0	0	0	0	0	0	0	0	0	0	0	0	0	0	0	0	0	0	0	0	0	0	0	0	0	0	0
1	2.Diarrea	1.La Mesa	2.Lluviosa	2013-10-17	LM20103	LM20	Peri	10	1. Salón de clase	0	0	0	0	0	0	0	0	Ninguna	0	0	0	0	0	0	0	0	0	0	0	0	0	0	0	0	0	0	0	0	0	0	0	0		0	0	0	0	0	0
1	2.Diarrea	1.La Mesa	2.Lluviosa	2013-10-17	LM20104	LM20	Peri	10	1. Salón de clase	0	0	0	0	0	0	0	0	Ninguna	0	0	0	0	0	0	0	0	0	0	0	0	0	0	0	0	0	0	0	0	0	0	0	0	0	0	0	0	0	0	0
1	2.Diarrea	1.La Mesa	2.Lluviosa	2013-10-17	LM20105	LM20	Peri	10	1. Salón de clase	0	0	0	0	0	0	0	0	Ninguna	0	0	0	0	0	0	0	0	0	0	0	0	0	0	0	0	0	0	0	0	0	0	0	0	0	0	0	0	0	0	0
1	2.Diarrea	1.La Mesa	2.Lluviosa	2013-10-17	LM20106	LM20	Peri	10	1. Salón de clase	0	0	0	0	0	0	0	0	Culex Quinquefasciatus	1	6	0	0	0	1	0	0	0	0	0	0	0	0	0	0	0	0	0	0	6	0	0	0	0	0	0	0	0	0	0
1	2.Diarrea	1.La Mesa	2.Lluviosa	2013-10-17	LM20500	LM20	Peri	10	5. Baño	0	0	0	0	0	0	0	0	Culex Quinquefasciatus	1	0	0	0	0	1	0	0	0	0	0	0	0	0	0	0	0	0	0	0	0	0	0	0	0	0	0	0	0	0	0
1	2.Diarrea	1.La Mesa	2.Lluviosa	2013-10-17	LM20801	LM20	Peri	10	8. Otro_intra (especifique)	0	0	0	0	0	0	0	0	Ninguna	0	0	0	0	0	0	0	0	0	0	0	0	0	0	0	0	0	0	0	0	0	0	0	0	0	0	0	0	0	0	0
1	2.Diarrea	1.La Mesa	2.Lluviosa	2013-10-18	LM21101	LM21	Peri	10	1. Salón de clase	0	0	0	0	0	0	0	1	Culex Quinquefasciatus	0	1	0	0	0	0	0	0	0	0	0	0	0	0	0	0	0	0	0	0	1	0	0	0	0	0	0	0	0	0	0
1	2.Diarrea	1.La Mesa	2.Lluviosa	2013-10-18	LM21301	LM21	Peri	10	3. Alcoba	0	0	0	0	0	0	0	0	Trichoprosopon sp	1	0	0	0	0	0	0	0	0	0	0	0	0	1	0	0	0	0	0	0	0	0	0	0	0	0	0	0	0	0	0
1	2.Diarrea	1.La Mesa	2.Lluviosa	2013-10-18	LM21801	LM21	Peri	10	8. Otro_intra (especifique)	0	0	0	0	0	0	0	0	Culex Quinquefasciatus	0	2	0	0	0	0	0	0	0	0	0	0	0	0	0	0	0	0	0	0	2	0	0	0	0	0	0	0	0	0	0
1	2.Diarrea	2.Anapoima	2.Lluviosa	2013-10-31	AN10101	AN10	Intra	10	1. Salón de clase	0	0	0	0	0	0	0	0	Culex Quinquefasciatus	0	3	0	0	0	0	0	0	0	0	0	0	0	0	0	0	0	0	0	0	3	0	0	0	0	0	0	0	0	0	0
1	2.Diarrea	2.Anapoima	2.Lluviosa	2013-10-31	AN10102	AN10	Intra	10	1. Salón de clase	0	0	0	0	0	0	0	0	Ninguna	0	0	0	0	0	0	0	0	0	0	0	0	0	0	0	0	0	0	0	0	0	0	0	0	0	0	0	0	0	0	0
1	2.Diarrea	2.Anapoima	2.Lluviosa	2013-10-31	AN10201	AN10	Intra	10	2. Comedor	0	0	0	0	0	0	0	0	Ninguna	0	0	0	0	0	0	0	0	0	0	0	0	0	0	0	0	0	0	0	0	0	0	0	0	0	0	0	0	0	0	0
1	2.Diarrea	2.Anapoima	2.Lluviosa	2013-10-31	AN10500	AN10	Intra	10	5. Baño	1	1	0	0	0	0	0	1	Culex Quinquefasciatus	0	6	0	0	0	0	0	0	0	0	0	0	0	0	0	0	0	0	0	0	6	0	0	0	0	0	0	0	0	0	0
1	2.Diarrea	2.Anapoima	2.Lluviosa	2013-10-31	AN10601	AN10	Intra	10	6. Cocina	0	0	0	0	0	0	0	0	Ninguna	0	0	0	0	0	0	0	0	0	0	0	0	0	0	0	0	0	0	0	0	0	0	0	0	0	0	0	0	0	0	0
1	3.Denguediarrea	2.Anapoima	1.Seca	2011-08-24	AN17101	AN17	Intra	10	1. Salón de clase	0	0	0	0	0	0	0	0	Culex Quinquefasciatus, Culex sp	1	1	0	0	0	0	0	0	1	0	0	0	0	0	0	0	0	0	0	0	1	0	0	0	0	0	0	0	0	0	0
1	3.Denguediarrea	2.Anapoima	1.Seca	2011-08-24	AN17102	AN17	Intra	10	1. Salón de clase	0	0	0	0	0	0	0	0	Ninguna	0	0	0	0	0	0	0	0	0	0	0	0	0	0	0	0	0	0	0	0	0	0	0	0	0	0	0	0	0	0	0
1	3.Denguediarrea	2.Anapoima	1.Seca	2011-08-24	AN17201	AN17	Intra	10	2. Comedor	0	0	0	0	0	0	0	0	Culex Quinquefasciatus	0	1	0	0	0	0	0	0	0	0	0	0	0	0	0	0	0	0	0	0	1	0	0	0	0	0	0	0	0	0	0
1	3.Denguediarrea	2.Anapoima	1.Seca	2011-08-24	AN17301	AN17	Intra	10	3. Alcoba	0	0	0	0	0	0	0	0	Culex sp	1	0	0	0	0	0	0	0	1	0	0	0	0	0	0	0	0	0	0	0	0	0	0	0	0	0	0	0	0	0	0
1	3.Denguediarrea	2.Anapoima	1.Seca	2011-08-24	AN17601	AN17	Intra	10	6. Cocina	0	0	0	0	0	0	0	0	Culex Quinquefasciatus	0	1	0	0	0	0	0	0	0	0	0	0	0	0	0	0	0	0	0	0	1	0	0	0	0	0	0	0	0	0	0
1	3.Denguediarrea	1.La Mesa	1.Seca	2011-08-29	LM16101	LM16	Intra	10	1. Salón de clase	1	0	0	0	1	0	0	0	Culex Quinquefasciatus	2	0	0	0	0	2	0	0	0	0	0	0	0	0	0	0	0	0	0	0	0	0	0	0	0	0	0	0	0	0	0
1	3.Denguediarrea	1.La Mesa	1.Seca	2011-08-29	LM16102	LM16	Intra	10	1. Salón de clase	1	1	0	0	0	0	0	0	Culex Quinquefasciatus	0	1	0	0	0	0	0	0	0	0	0	0	0	0	0	0	0	0	0	0	1	0	0	0	0	0	0	0	0	0	0
1	3.Denguediarrea	1.La Mesa	1.Seca	2011-08-29	LM16103	LM16	Intra	10	1. Salón de clase	0	0	0	0	0	0	0	0	Ninguna	0	0	0	0	0	0	0	0	0	0	0	0	0	0	0	0	0	0	0	0	0	0	0	0	0	0	0	0	0	0	0
1	3.Denguediarrea	1.La Mesa	1.Seca	2011-08-29	LM16104	LM16	Intra	10	1. Salón de clase	0	0	0	0	0	0	0	0	Ninguna	0	0	0	0	0	0	0	0	0	0	0	0	0	0	0	0	0	0	0	0	0	0	0	0	0	0	0	0	0	0	0
1	3.Denguediarrea	1.La Mesa	1.Seca	2011-08-29	LM16201	LM16	Intra	10	2. Comedor	0	0	0	0	0	0	0	0	Ninguna	0	0	0	0	0	0	0	0	0	0	0	0	0	0	0	0	0	0	0	0	0	0	0	0	0	0	0	0	0	0	0
1	3.Denguediarrea	1.La Mesa	1.Seca	2011-08-29	LM16301	LM16	Intra	10	3. Alcoba	1	0	0	0	0	1	0	0	Culex Quinquefasciatus, Ninguna	1	0	0	0	0	1	0	0	0	0	0	0	0	0	0	0	0	0	0	0	0	0	0	0	0	0	0	0	0	0	0
1	3.Denguediarrea	1.La Mesa	1.Seca	2011-08-29	LM16500	LM16	Intra	10	5. Baño	0	0	0	0	0	0	0	0	Culex Quinquefasciatus	2	3	0	0	0	2	0	0	0	0	0	0	0	0	0	0	0	0	0	0	3	0	0	0	0	0	0	0	0	0	0
1	3.Denguediarrea	1.La Mesa	1.Seca	2011-08-29	LM16601	LM16	Intra	10	6. Cocina	1	1	0	0	0	0	0	0	Ninguna	0	0	0	0	0	0	0	0	0	0	0	0	0	0	0	0	0	0	0	0	0	0	0	0	0	0	0	0	0	0	0
1	3.Denguediarrea	2.Anapoima	1.Seca	2011-08-31	AN12102	AN12	Intra	10	1. Salón de clase	0	0	0	0	0	0	0	0	Culex sp	0	1	0	0	0	0	0	0	0	0	0	0	0	0	0	0	0	0	0	0	0	0	0	0	1	0	0	0	0	0	0
1	3.Denguediarrea	2.Anapoima	1.Seca	2011-08-31	AN12500	AN12	Intra	10	5. Baño	0	0	0	0	0	0	0	0	Culex sp	0	1	0	0	0	0	0	0	0	0	0	0	0	0	0	0	0	0	0	0	1	0	0	0	0	0	0	0	0	0	0
1	3.Denguediarrea	2.Anapoima	1.Seca	2011-08-31	AN12601	AN12	Intra	10	6. Cocina	0	0	0	0	0	0	0	0	Culex Quinquefasciatus	0	1	0	0	0	0	0	0	0	0	0	0	0	0	0	0	0	0	0	0	1	0	0	0	0	0	0	0	0	0	0
1	3.Denguediarrea	1.La Mesa	1.Seca	2011-08-31	LM19101	LM19	Intra	10	1. Salón de clase	0	0	0	0	0	0	0	1	Culex Quinquefasciatus	1	4	0	0	0	1	0	0	0	0	0	0	0	0	0	0	0	0	0	0	4	0	0	0	0	0	0	0	0	0	0
1	3.Denguediarrea	1.La Mesa	1.Seca	2011-08-31	LM19102	LM19	Intra	10	1. Salón de clase	0	0	0	0	0	0	0	0	Culex Quinquefasciatus	1	0	0	0	0	1	0	0	0	0	0	0	0	0	0	0	0	0	0	0	0	0	0	0	0	0	0	0	0	0	0
1	3.Denguediarrea	1.La Mesa	1.Seca	2011-08-31	LM19103	LM19	Intra	10	1. Salón de clase	1	0	0	0	0	0	1	1	Culex Quinquefasciatus	1	4	0	0	0	1	0	0	0	0	0	0	0	0	0	0	0	0	0	0	4	0	0	0	0	0	0	0	0	0	0
1	3.Denguediarrea	1.La Mesa	1.Seca	2011-08-31	LM19201	LM19	Intra	10	2. Comedor	0	0	0	0	0	0	0	0	Culex Quinquefasciatus	3	8	0	0	0	3	0	0	0	0	0	0	0	0	0	0	0	0	0	0	8	0	0	0	0	0	0	0	0	0	0
1	3.Denguediarrea	1.La Mesa	1.Seca	2011-08-31	LM19500	LM19	Intra	10	5. Baño	0	0	0	0	0	0	0	0	Culex Quinquefasciatus	0	1	0	0	0	0	0	0	0	0	0	0	0	0	0	0	0	0	0	0	1	0	0	0	0	0	0	0	0	0	0
1	3.Denguediarrea	1.La Mesa	1.Seca	2011-08-31	LM19601	LM19	Intra	10	6. Cocina	0	0	0	0	0	0	0	0	Culex Quinquefasciatus	2	34	0	0	0	2	0	0	0	0	0	0	0	0	0	0	0	0	0	0	34	0	0	0	0	0	0	0	0	0	0
1	3.Denguediarrea	1.La Mesa	1.Seca	2011-09-02	LM15101	LM15	Intra	10	1. Salón de clase	2	0	0	0	1	0	1	2	Culex Quinquefasciatus	1	0	0	0	0	1	0	0	0	0	0	0	0	0	0	0	0	0	0	0	0	0	0	0	0	0	0	0	0	0	0
1	3.Denguediarrea	1.La Mesa	1.Seca	2011-09-02	LM15102	LM15	Intra	10	1. Salón de clase	2	0	0	1	0	1	0	0	Ninguna	0	0	0	0	0	0	0	0	0	0	0	0	0	0	0	0	0	0	0	0	0	0	0	0	0	0	0	0	0	0	0
1	3.Denguediarrea	1.La Mesa	1.Seca	2011-09-02	LM15103	LM15	Intra	10	1. Salón de clase	0	0	0	0	0	0	0	0	Ninguna	0	0	0	0	0	0	0	0	0	0	0	0	0	0	0	0	0	0	0	0	0	0	0	0	0	0	0	0	0	0	0
1	3.Denguediarrea	1.La Mesa	1.Seca	2011-09-02	LM15201	LM15	Intra	10	2. Comedor	0	0	0	0	0	0	0	4	Culex Quinquefasciatus	0	3	0	0	0	0	0	0	0	0	0	0	0	0	0	0	0	0	0	0	3	0	0	0	0	0	0	0	0	0	0
1	3.Denguediarrea	1.La Mesa	1.Seca	2011-09-02	LM15301	LM15	Intra	10	3. Alcoba	1	0	1	0	0	0	0	0	Ninguna	0	0	0	0	0	0	0	0	0	0	0	0	0	0	0	0	0	0	0	0	0	0	0	0	0	0	0	0	0	0	0
1	3.Denguediarrea	1.La Mesa	1.Seca	2011-09-02	LM15401	LM15	Intra	10	4. Sala	1	1	0	0	0	0	0	1	Culex Quinquefasciatus	2	1	0	0	0	2	0	0	0	0	0	0	0	0	0	0	0	0	0	0	1	0	0	0	0	0	0	0	0	0	0
1	3.Denguediarrea	1.La Mesa	1.Seca	2011-09-02	LM15500	LM15	Intra	10	5. Baño	1	0	0	0	0	0	1	3	Culex Quinquefasciatus	5	10	0	0	0	5	0	0	0	0	0	0	0	0	0	0	0	0	0	0	10	0	0	0	0	0	0	0	0	0	0
1	3.Denguediarrea	1.La Mesa	1.Seca	2011-09-02	LM15801	LM15	Intra	10	8. Otro (especifique)	1	0	0	0	0	0	1	0	Culex Quinquefasciatus	6	0	0	0	0	6	0	0	0	0	0	0	0	0	0	0	0	0	0	0	0	0	0	0	0	0	0	0	0	0	0
1	3.Denguediarrea	2.Anapoima	1.Seca	2011-09-05	AN13101	AN13	Intra	10	1. Salón de clase	0	0	0	0	0	0	0	0	Ninguna	0	0	0	0	0	0	0	0	0	0	0	0	0	0	0	0	0	0	0	0	0	0	0	0	0	0	0	0	0	0	0
1	3.Denguediarrea	2.Anapoima	1.Seca	2011-09-05	AN13102	AN13	Intra	10	1. Salón de clase	0	0	0	0	0	0	0	0	Ninguna	0	0	0	0	0	0	0	0	0	0	0	0	0	0	0	0	0	0	0	0	0	0	0	0	0	0	0	0	0	0	0
1	3.Denguediarrea	2.Anapoima	1.Seca	2011-09-05	AN13201	AN13	Intra	10	2. Comedor	0	0	0	0	0	0	0	0	Ninguna	0	0	0	0	0	0	0	0	0	0	0	0	0	0	0	0	0	0	0	0	0	0	0	0	0	0	0	0	0	0	0
1	3.Denguediarrea	2.Anapoima	1.Seca	2011-09-05	AN13500	AN13	Intra	10	5. Baño	0	0	0	0	0	0	0	0	Ninguna	0	0	0	0	0	0	0	0	0	0	0	0	0	0	0	0	0	0	0	0	0	0	0	0	0	0	0	0	0	0	0
1	3.Denguediarrea	2.Anapoima	1.Seca	2011-09-05	AN13601	AN13	Intra	10	6. Cocina	0	0	0	0	0	0	0	0	Culex Quinquefasciatus	1	0	0	0	0	1	0	0	0	0	0	0	0	0	0	0	0	0	0	0	0	0	0	0	0	0	0	0	0	0	0
1	3.Denguediarrea	1.La Mesa	1.Seca	2011-09-06	LM18101	LM18	Intra	10	1. Salón de clase	0	0	0	0	0	0	0	0	Ninguna	0	0	0	0	0	0	0	0	0	0	0	0	0	0	0	0	0	0	0	0	0	0	0	0	0	0	0	0	0	0	0
1	3.Denguediarrea	1.La Mesa	1.Seca	2011-09-06	LM18102	LM18	Intra	10	1. Salón de clase	0	0	0	0	0	0	0	0	Ninguna	0	0	0	0	0	0	0	0	0	0	0	0	0	0	0	0	0	0	0	0	0	0	0	0	0	0	0	0	0	0	0
1	3.Denguediarrea	1.La Mesa	1.Seca	2011-09-06	LM18201	LM18	Intra	10	2. Comedor	0	0	0	0	0	0	0	0	Culex Quinquefasciatus	1	7	0	0	0	1	0	0	0	0	0	0	0	0	0	0	0	0	0	0	7	0	0	0	0	0	0	0	0	0	0
1	3.Denguediarrea	1.La Mesa	1.Seca	2011-09-06	LM18301	LM18	Intra	10	3. Alcoba	0	0	0	0	0	0	0	0	Culex Quinquefasciatus	1	1	0	0	0	1	0	0	0	0	0	0	0	0	0	0	0	0	0	0	1	0	0	0	0	0	0	0	0	0	0
1	3.Denguediarrea	1.La Mesa	1.Seca	2011-09-06	LM18500	LM18	Intra	10	5. Baño	0	0	0	0	0	0	0	0	Culex Quinquefasciatus	0	1	0	0	0	0	0	0	0	0	0	0	0	0	0	0	0	0	0	0	1	0	0	0	0	0	0	0	0	0	0
1	3.Denguediarrea	1.La Mesa	1.Seca	2011-09-06	LM18601	LM18	Intra	10	6. Cocina	0	0	0	0	0	0	0	0	Culex Quinquefasciatus	4	74	0	0	0	4	0	0	0	0	0	0	0	0	0	0	0	0	0	0	74	0	0	0	0	0	0	0	0	0	0
1	3.Denguediarrea	1.La Mesa	1.Seca	2011-09-06	LM18602	LM18	Intra	10	6. Cocina	0	0	0	0	0	0	0	0	Culex Quinquefasciatus	4	7	0	0	0	4	0	0	0	0	0	0	0	0	0	0	0	0	0	0	7	0	0	0	0	0	0	0	0	0	0
1	3.Denguediarrea	2.Anapoima	1.Seca	2011-09-07	AN14101	AN14	Intra	10	1. Salón de clase	2	1	1	0	0	0	0	2	Ninguna	0	0	0	0	0	0	0	0	0	0	0	0	0	0	0	0	0	0	0	0	0	0	0	0	0	0	0	0	0	0	0
1	3.Denguediarrea	2.Anapoima	1.Seca	2011-09-07	AN14102	AN14	Intra	10	1. Salón de clase	1	0	0	1	0	0	0	1	Culex Quinquefasciatus	1	0	0	0	0	1	0	0	0	0	0	0	0	0	0	0	0	0	0	0	0	0	0	0	0	0	0	0	0	0	0
1	3.Denguediarrea	2.Anapoima	1.Seca	2011-09-07	AN14201	AN14	Intra	10	2. Comedor	0	0	0	0	0	0	0	0	Ninguna	0	0	0	0	0	0	0	0	0	0	0	0	0	0	0	0	0	0	0	0	0	0	0	0	0	0	0	0	0	0	0
1	3.Denguediarrea	2.Anapoima	1.Seca	2011-09-07	AN14500	AN14	Intra	10	5. Baño	0	0	0	0	0	0	0	0		0	0	0	0	0	0	0	0	0	0	0	0	0	0	0	0	0	0	0	0	0	0	0	0	0	0	0	0	0	0	0
1	3.Denguediarrea	2.Anapoima	1.Seca	2011-09-07	AN14601	AN14	Intra	10	6. Cocina	1	1	0	0	0	0	0	5	Culex Quinquefasciatus	1	0	0	0	0	1	0	0	0	0	0	0	0	0	0	0	0	0	0	0	0	0	0	0	0	0	0	0	0	0	0
1	3.Denguediarrea	2.Anapoima	2.Lluviosa	2011-10-18	AN12101	AN12	Intra	10	1. Salón de clase	0	0	0	0	0	0	0	0	Culex Quinquefasciatus, Culex sp	0	3	0	0	0	0	0	0	0	0	0	0	0	0	0	0	0	0	0	0	2	0	0	0	1	0	0	0	0	0	0
1	3.Denguediarrea	2.Anapoima	2.Lluviosa	2011-10-18	AN12102	AN12	Intra	10	1. Salón de clase	0	0	0	0	0	0	0	0	Aedes angustivittatus, Culex Quinquefasciatus	1	3	0	0	0	0	0	0	0	0	1	0	0	0	0	0	0	0	0	0	3	0	0	0	0	0	0	0	0	0	0
1	3.Denguediarrea	2.Anapoima	2.Lluviosa	2011-10-18	AN12103	AN12	Intra	10	1. Salón de clase	0	0	0	0	0	0	0	0	Ninguna	0	0	0	0	0	0	0	0	0	0	0	0	0	0	0	0	0	0	0	0	0	0	0	0	0	0	0	0	0	0	0
1	3.Denguediarrea	2.Anapoima	2.Lluviosa	2011-10-18	AN12104	AN12	Intra	10	1. Salón de clase	0	0	0	0	0	0	0	0	Anopheles pseudopunctipennis, Culex sp	3	0	0	0	0	0	0	0	1	2	0	0	0	0	0	0	0	0	0	0	0	0	0	0	0	0	0	0	0	0	0
1	3.Denguediarrea	2.Anapoima	2.Lluviosa	2011-10-18	AN12201	AN12	Intra	10	2. Comedor	0	0	0	0	0	0	0	0	Culex Quinquefasciatus	1	0	0	0	0	1	0	0	0	0	0	0	0	0	0	0	0	0	0	0	0	0	0	0	0	0	0	0	0	0	0
1	3.Denguediarrea	2.Anapoima	2.Lluviosa	2011-10-18	AN12601	AN12	Intra	10	6. Cocina	0	0	0	0	0	0	0	0	Ninguna	0	0	0	0	0	0	0	0	0	0	0	0	0	0	0	0	0	0	0	0	0	0	0	0	0	0	0	0	0	0	0
1	3.Denguediarrea	2.Anapoima	2.Lluviosa	2011-10-19	AN14101	AN14	Intra	10	1. Salón de clase	0	0	0	0	0	0	0	0	Culex Quinquefasciatus	1	0	0	0	0	1	0	0	0	0	0	0	0	0	0	0	0	0	0	0	0	0	0	0	0	0	0	0	0	0	0
1	3.Denguediarrea	2.Anapoima	2.Lluviosa	2011-10-19	AN14102	AN14	Intra	10	1. Salón de clase	0	0	0	0	0	0	0	0	Ninguna	0	0	0	0	0	0	0	0	0	0	0	0	0	0	0	0	0	0	0	0	0	0	0	0	0	0	0	0	0	0	0
1	3.Denguediarrea	2.Anapoima	2.Lluviosa	2011-10-19	AN14201	AN14	Intra	10	2. Comedor	0	0	0	0	0	0	0	0	Ninguna	0	0	0	0	0	0	0	0	0	0	0	0	0	0	0	0	0	0	0	0	0	0	0	0	0	0	0	0	0	0	0
1	3.Denguediarrea	2.Anapoima	2.Lluviosa	2011-10-19	AN14301	AN14	Intra	10	3. Alcoba	0	0	0	0	0	0	0	0	Ninguna	0	0	0	0	0	0	0	0	0	0	0	0	0	0	0	0	0	0	0	0	0	0	0	0	0	0	0	0	0	0	0
1	3.Denguediarrea	2.Anapoima	2.Lluviosa	2011-10-19	AN14601	AN14	Intra	10	6. Cocina	1	0	0	1	0	0	0	2	Ninguna	0	0	0	0	0	0	0	0	0	0	0	0	0	0	0	0	0	0	0	0	0	0	0	0	0	0	0	0	0	0	0
1	3.Denguediarrea	2.Anapoima	2.Lluviosa	2011-10-19	AN14901	AN14	Peri	10	9. Patio	0	0	0	0	0	0	0	0	Ninguna	0	0	0	0	0	0	0	0	0	0	0	0	0	0	0	0	0	0	0	0	0	0	0	0	0	0	0	0	0	0	0
1	3.Denguediarrea	2.Anapoima	2.Lluviosa	2011-10-20	AN13101	AN13	Intra	10	1. Salón de clase	13	13	0	0	0	0	0	22	Ninguna	0	0	0	0	0	0	0	0	0	0	0	0	0	0	0	0	0	0	0	0	0	0	0	0	0	0	0	0	0	0	0
1	3.Denguediarrea	2.Anapoima	2.Lluviosa	2011-10-20	AN13102	AN13	Intra	10	1. Salón de clase	0	0	0	0	0	0	0	0	Ninguna	0	0	0	0	0	0	0	0	0	0	0	0	0	0	0	0	0	0	0	0	0	0	0	0	0	0	0	0	0	0	0
1	3.Denguediarrea	2.Anapoima	2.Lluviosa	2011-10-20	AN13201	AN13	Intra	10	2. Comedor	0	0	0	0	0	0	0	0	Ninguna	0	0	0	0	0	0	0	0	0	0	0	0	0	0	0	0	0	0	0	0	0	0	0	0	0	0	0	0	0	0	0
1	3.Denguediarrea	2.Anapoima	2.Lluviosa	2011-10-20	AN13500	AN13	Intra	10	5. Baño	3	3	0	0	0	0	0	4	Ninguna	0	0	0	0	0	0	0	0	0	0	0	0	0	0	0	0	0	0	0	0	0	0	0	0	0	0	0	0	0	0	0
1	3.Denguediarrea	2.Anapoima	2.Lluviosa	2011-10-20	AN13601	AN13	Intra	10	6. Cocina	0	0	0	0	0	0	0	0	Culex Quinquefasciatus	0	1	0	0	0	0	0	0	0	0	0	0	0	0	0	0	0	0	0	0	1	0	0	0	0	0	0	0	0	0	0
1	3.Denguediarrea	2.Anapoima	2.Lluviosa	2011-10-24	AN17101	AN17	Intra	10	1. Salón de clase	0	0	0	0	0	0	0	0	Ninguna	0	0	0	0	0	0	0	0	0	0	0	0	0	0	0	0	0	0	0	0	0	0	0	0	0	0	0	0	0	0	0
1	3.Denguediarrea	2.Anapoima	2.Lluviosa	2011-10-24	AN17102	AN17	Intra	10	1. Salón de clase	0	0	0	0	0	0	0	0	Ninguna	0	0	0	0	0	0	0	0	0	0	0	0	0	0	0	0	0	0	0	0	0	0	0	0	0	0	0	0	0	0	0
1	3.Denguediarrea	2.Anapoima	2.Lluviosa	2011-10-24	AN17201	AN17	Intra	10	2. Comedor	0	0	0	0	0	0	0	0	Ninguna	0	0	0	0	0	0	0	0	0	0	0	0	0	0	0	0	0	0	0	0	0	0	0	0	0	0	0	0	0	0	0
1	3.Denguediarrea	2.Anapoima	2.Lluviosa	2011-10-24	AN17301	AN17	Intra	10	3. Alcoba	0	0	0	0	0	0	0	0	Ninguna	0	0	0	0	0	0	0	0	0	0	0	0	0	0	0	0	0	0	0	0	0	0	0	0	0	0	0	0	0	0	0
1	3.Denguediarrea	2.Anapoima	2.Lluviosa	2011-10-24	AN17500	AN17	Intra	10	5. Baño	0	0	0	0	0	0	0	0	Culex Quinquefasciatus	2	2	0	0	0	2	0	0	0	0	0	0	0	0	0	0	0	0	0	0	2	0	0	0	0	0	0	0	0	0	0
1	3.Denguediarrea	2.Anapoima	2.Lluviosa	2011-10-24	AN17601	AN17	Intra	10	6. Cocina	0	0	0	0	0	0	0	0	Ninguna	0	0	0	0	0	0	0	0	0	0	0	0	0	0	0	0	0	0	0	0	0	0	0	0	0	0	0	0	0	0	0
1	3.Denguediarrea	1.La Mesa	2.Lluviosa	2011-10-25	LM15101	LM15	Intra	10	1. Salón de clase	1	0	0	1	0	0	0	1	Culex sp	1	0	0	0	0	0	0	0	1	0	0	0	0	0	0	0	0	0	0	0	0	0	0	0	0	0	0	0	0	0	0
1	3.Denguediarrea	1.La Mesa	2.Lluviosa	2011-10-25	LM15102	LM15	Intra	10	1. Salón de clase	1	1	0	0	0	0	0	2	Culex Quinquefasciatus	1	1	0	0	0	1	0	0	0	0	0	0	0	0	0	0	0	0	0	0	1	0	0	0	0	0	0	0	0	0	0
1	3.Denguediarrea	1.La Mesa	2.Lluviosa	2011-10-25	LM15103	LM15	Intra	10	1. Salón de clase	0	0	0	0	0	0	0	3	Ninguna	0	0	0	0	0	0	0	0	0	0	0	0	0	0	0	0	0	0	0	0	0	0	0	0	0	0	0	0	0	0	0
1	3.Denguediarrea	1.La Mesa	2.Lluviosa	2011-10-25	LM15301	LM15	Intra	10	3. Alcoba	0	0	0	0	0	0	0	0	Ninguna	0	0	0	0	0	0	0	0	0	0	0	0	0	0	0	0	0	0	0	0	0	0	0	0	0	0	0	0	0	0	0
1	3.Denguediarrea	1.La Mesa	2.Lluviosa	2011-10-25	LM15500	LM15	Intra	10	5. Baño	0	0	0	0	0	0	0	3	Culex Quinquefasciatus	1	1	0	0	0	1	0	0	0	0	0	0	0	0	0	0	0	0	0	0	1	0	0	0	0	0	0	0	0	0	0
1	3.Denguediarrea	1.La Mesa	2.Lluviosa	2011-10-25	LM15601	LM15	Intra	10	6. Cocina	1	0	0	1	0	0	0	0	Ninguna	0	0	0	0	0	0	0	0	0	0	0	0	0	0	0	0	0	0	0	0	0	0	0	0	0	0	0	0	0	0	0
1	3.Denguediarrea	1.La Mesa	2.Lluviosa	2011-10-26	LM18101	LM18	Intra	10	1. Salón de clase	0	0	0	0	0	0	0	0	Culex Quinquefasciatus	10	43	0	0	0	10	0	0	0	0	0	0	0	0	0	0	0	0	0	0	43	0	0	0	0	0	0	0	0	0	0
1	3.Denguediarrea	1.La Mesa	2.Lluviosa	2011-10-26	LM18401	LM18	Intra	10	4. Sala	0	0	0	0	0	0	0	0	Culex Quinquefasciatus	0	5	0	0	0	0	0	0	0	0	0	0	0	0	0	0	0	0	0	0	5	0	0	0	0	0	0	0	0	0	0
1	3.Denguediarrea	1.La Mesa	2.Lluviosa	2011-10-26	LM18500	LM18	Intra	10	5. Baño	0	0	0	0	0	0	0	0	Culex Quinquefasciatus	2	27	0	0	0	2	0	0	0	0	0	0	0	0	0	0	0	0	0	0	27	0	0	0	0	0	0	0	0	0	0
1	3.Denguediarrea	1.La Mesa	2.Lluviosa	2011-10-26	LM18601	LM18	Intra	10	6. Cocina	0	0	0	0	0	0	0	0	Culex Quinquefasciatus	6	72	0	0	0	6	0	0	0	0	0	0	0	0	0	0	0	0	0	0	72	0	0	0	0	0	0	0	0	0	0
1	3.Denguediarrea	1.La Mesa	2.Lluviosa	2011-10-26	LM19101	LM19	Intra	10	1. Salón de clase	1	0	0	0	1	0	0	1	Culex Quinquefasciatus	3	11	0	0	0	3	0	0	0	0	0	0	0	0	0	0	0	0	0	0	11	0	0	0	0	0	0	0	0	0	0
1	3.Denguediarrea	1.La Mesa	2.Lluviosa	2011-10-26	LM19102	LM19	Intra	10	1. Salón de clase	1	0	0	0	1	0	0	0	Culex Quinquefasciatus	0	1	0	0	0	0	0	0	0	0	0	0	0	0	0	0	0	0	0	0	1	0	0	0	0	0	0	0	0	0	0
1	3.Denguediarrea	1.La Mesa	2.Lluviosa	2011-10-26	LM19103	LM19	Intra	10	1. Salón de clase	1	1	0	0	0	0	0	0	Culex Quinquefasciatus	7	8	0	0	0	7	0	0	0	0	0	0	0	0	0	0	0	0	0	0	8	0	0	0	0	0	0	0	0	0	0
1	3.Denguediarrea	1.La Mesa	2.Lluviosa	2011-10-26	LM19500	LM19	Intra	10	5. Baño	0	0	0	0	0	0	0	0	Culex Quinquefasciatus	2	5	0	0	0	2	0	0	0	0	0	0	0	0	0	0	0	0	0	0	5	0	0	0	0	0	0	0	0	0	0
1	3.Denguediarrea	1.La Mesa	2.Lluviosa	2011-10-26	LM19601	LM19	Intra	10	6. Cocina	1	1	0	0	0	0	0	2	Culex Quinquefasciatus	6	35	0	0	0	6	0	0	0	0	0	0	0	0	0	0	0	0	0	0	35	0	0	0	0	0	0	0	0	0	0
1	3.Denguediarrea	1.La Mesa	2.Lluviosa	2011-10-26	LM19801	LM19	Intra	10	8. Otro_intra (especifique)	0	0	0	0	0	0	0	0	Culex Quinquefasciatus	5	11	0	0	0	5	0	0	0	0	0	0	0	0	0	0	0	0	0	0	11	0	0	0	0	0	0	0	0	0	0
1	3.Denguediarrea	1.La Mesa	2.Lluviosa	2011-10-27	LM16101	LM16	Intra	10	1. Salón de clase	5	2	0	2	0	1	0	3	Culex Quinquefasciatus	1	0	0	0	0	1	0	0	0	0	0	0	0	0	0	0	0	0	0	0	0	0	0	0	0	0	0	0	0	0	0
1	3.Denguediarrea	1.La Mesa	2.Lluviosa	2011-10-27	LM16102	LM16	Intra	10	1. Salón de clase	1	0	1	0	0	0	0	0	Ninguna	0	0	0	0	0	0	0	0	0	0	0	0	0	0	0	0	0	0	0	0	0	0	0	0	0	0	0	0	0	0	0
1	3.Denguediarrea	1.La Mesa	2.Lluviosa	2011-10-27	LM16103	LM16	Intra	10	1. Salón de clase	1	0	0	0	0	1	0	2	Culex Quinquefasciatus	1	0	0	0	0	1	0	0	0	0	0	0	0	0	0	0	0	0	0	0	0	0	0	0	0	0	0	0	0	0	0
1	3.Denguediarrea	1.La Mesa	2.Lluviosa	2011-10-27	LM16104	LM16	Intra	10	1. Salón de clase	0	0	0	0	0	0	0	2	Ninguna	0	0	0	0	0	0	0	0	0	0	0	0	0	0	0	0	0	0	0	0	0	0	0	0	0	0	0	0	0	0	0
1	3.Denguediarrea	1.La Mesa	2.Lluviosa	2011-10-27	LM16201	LM16	Intra	10	2. Comedor	1	1	0	0	0	0	0	0	Ninguna	0	0	0	0	0	0	0	0	0	0	0	0	0	0	0	0	0	0	0	0	0	0	0	0	0	0	0	0	0	0	0
1	3.Denguediarrea	1.La Mesa	2.Lluviosa	2011-10-27	LM16500	LM16	Intra	10	5. Baño	0	0	0	0	0	0	0	0	Culex Quinquefasciatus	1	2	0	0	0	1	0	0	0	0	0	0	0	0	0	0	0	0	0	0	2	0	0	0	0	0	0	0	0	0	0
1	3.Denguediarrea	1.La Mesa	2.Lluviosa	2011-10-27	LM16601	LM16	Intra	10	6. Cocina	0	0	0	0	0	0	0	2	Ninguna	0	0	0	0	0	0	0	0	0	0	0	0	0	0	0	0	0	0	0	0	0	0	0	0	0	0	0	0	0	0	0
1	3.Denguediarrea	1.La Mesa	2.Lluviosa	2011-10-27	LM16801	LM16	Intra	10	8. Otro_intra (especifique)	8	1	1	4	0	2	0	18	Ninguna	0	0	0	0	0	0	0	0	0	0	0	0	0	0	0	0	0	0	0	0	0	0	0	0	0	0	0	0	0	0	0
1	3.Denguediarrea	1.La Mesa	1.Seca	2012-05-29	LM16101	LM16	Intra	10	1. Salón de clase	0	0	0	0	0	0	0	0	Ninguna	0	0	0	0	0	0	0	0	0	0	0	0	0	0	0	0	0	0	0	0	0	0	0	0	0	0	0	0	0	0	0
1	3.Denguediarrea	1.La Mesa	1.Seca	2012-05-29	LM16102	LM16	Intra	10	1. Salón de clase	0	0	0	0	0	0	0	0	Ninguna	0	0	0	0	0	0	0	0	0	0	0	0	0	0	0	0	0	0	0	0	0	0	0	0	0	0	0	0	0	0	0
1	3.Denguediarrea	1.La Mesa	1.Seca	2012-05-29	LM16103	LM16	Intra	10	1. Salón de clase	0	0	0	0	0	0	0	0	Ninguna	0	0	0	0	0	0	0	0	0	0	0	0	0	0	0	0	0	0	0	0	0	0	0	0	0	0	0	0	0	0	0
1	3.Denguediarrea	1.La Mesa	1.Seca	2012-05-29	LM16201	LM16	Intra	10	3. Alcoba	0	0	0	0	0	0	0	0	Ninguna	0	0	0	0	0	0	0	0	0	0	0	0	0	0	0	0	0	0	0	0	0	0	0	0	0	0	0	0	0	0	0
1	3.Denguediarrea	1.La Mesa	1.Seca	2012-05-29	LM16500	LM16	Intra	10	5. Baño	0	0	0	0	0	0	0	0	Ninguna	0	0	0	0	0	0	0	0	0	0	0	0	0	0	0	0	0	0	0	0	0	0	0	0	0	0	0	0	0	0	0
1	3.Denguediarrea	1.La Mesa	1.Seca	2012-05-29	LM16601	LM16	Intra	10	6. Cocina	0	0	0	0	0	0	0	0	Culex Quinquefasciatus	0	1	0	0	0	0	0	0	0	0	0	0	0	0	0	0	0	0	0	0	1	0	0	0	0	0	0	0	0	0	0
1	3.Denguediarrea	1.La Mesa	1.Seca	2012-05-29	LM16801	LM16	Intra	10	8. Otro (especifique)	0	0	0	0	0	0	0	0	Ninguna	0	0	0	0	0	0	0	0	0	0	0	0	0	0	0	0	0	0	0	0	0	0	0	0	0	0	0	0	0	0	0
1	3.Denguediarrea	1.La Mesa	1.Seca	2012-05-30	LM19101	LM19	Intra	10	1. Salón de clase	0	0	0	0	0	0	0	0	Culex Quinquefasciatus	9	12	0	0	0	9	0	0	0	0	0	0	0	0	0	0	0	0	0	0	12	0	0	0	0	0	0	0	0	0	0
1	3.Denguediarrea	1.La Mesa	1.Seca	2012-05-30	LM19102	LM19	Intra	10	1. Salón de clase	0	0	0	0	0	0	0	0	Culex Quinquefasciatus	2	0	0	0	0	2	0	0	0	0	0	0	0	0	0	0	0	0	0	0	0	0	0	0	0	0	0	0	0	0	0
1	3.Denguediarrea	1.La Mesa	1.Seca	2012-05-30	LM19103	LM19	Intra	10	1. Salón de clase	0	0	0	0	0	0	0	0	Culex Quinquefasciatus	8	18	0	0	0	8	0	0	0	0	0	0	0	0	0	0	0	0	0	0	18	0	0	0	0	0	0	0	0	0	0
1	3.Denguediarrea	1.La Mesa	1.Seca	2012-05-30	LM19201	LM19	Intra	10	2. Comedor	0	0	0	0	0	0	0	0	Culex Quinquefasciatus	10	45	0	0	0	10	0	0	0	0	0	0	0	0	0	0	0	0	0	0	45	0	0	0	0	0	0	0	0	0	0
1	3.Denguediarrea	1.La Mesa	1.Seca	2012-05-30	LM19500	LM19	Intra	10	5. Baño	0	0	0	0	0	0	0	0	Culex Quinquefasciatus	0	4	0	0	0	0	0	0	0	0	0	0	0	0	0	0	0	0	0	0	4	0		0	0	0	0	0	0	0	0
1	3.Denguediarrea	1.La Mesa	1.Seca	2012-05-30	LM19601	LM19	Intra	10	6. Cocina	1	1	0	0	0	0	0	0	Culex Quinquefasciatus	13	31	0	0	0	13	0	0	0	0	0	0	0	0	0	0	0	0	0	0	31	0	0	0	0	0	0	0	0	0	0
1	3.Denguediarrea	1.La Mesa	1.Seca	2012-05-30	LM19801	LM19	Intra	10	8. Otro (especifique)	1	0	0	1	0	0	0	0	Culex Quinquefasciatus	22	50	0	0	0	22	0	0	0	0	0	0	0	0	0	0	0	0	0	0	50	0	0	0	0	0	0	0	0	0	0
1	3.Denguediarrea	2.Anapoima	1.Seca	2012-06-04	AN14101	AN14	Intra	10	1. Salón de clase	0	0	0	0	0	0	0	0	Ninguna	0	0	0	0	0	0	0	0	0	0	0	0	0	0	0	0	0	0	0	0	0	0	0	0	0	0	0	0	0	0	0
1	3.Denguediarrea	2.Anapoima	1.Seca	2012-06-04	AN14102	AN14	Intra	10	1. Salón de clase	0	0	0	0	0	0	0	0	Ninguna	0	0	0	0	0	0	0	0	0	0	0	0	0	0	0	0	0	0	0	0	0	0	0	0	0	0	0	0	0	0	0
1	3.Denguediarrea	2.Anapoima	1.Seca	2012-06-04	AN14201	AN14	Intra	10	2. Comedor	0	0	0	0	0	0	0	0	Ninguna	0	0	0	0	0	0	0	0	0	0	0	0	0	0	0	0	0	0	0	0	0	0	0	0	0	0	0	0	0	0	0
1	3.Denguediarrea	2.Anapoima	1.Seca	2012-06-04	AN14301	AN14	Intra	10	3. Alcoba	0	0	0	0	0	0	0	1	Ninguna	0	0	0	0	0	0	0	0	0	0	0	0	0	0	0	0	0	0	0	0	0	0	0	0	0	0	0	0	0	0	0
1	3.Denguediarrea	2.Anapoima	1.Seca	2012-06-04	AN14500	AN14	Intra	10	5. Baño	0	0	0	0	0	0	0	0	Ninguna	0	0	0	0	0	0	0	0	0	0	0	0	0	0	0	0	0	0	0	0	0	0	0	0	0	0	0	0	0	0	0
1	3.Denguediarrea	2.Anapoima	1.Seca	2012-06-04	AN14601	AN14	Intra	10	6. Cocina	1	1	0	0	0	0	0	2	Ninguna	0	0	0	0	0	0	0	0	0	0	0	0	0	0	0	0	0	0	0	0	0	0	0	0	0	0	0	0	0	0	0
1	3.Denguediarrea	1.La Mesa	1.Seca	2012-06-06	LM18104	LM18	Intra	10	1. Salón de clase	0	0	0	0	0	0	0	0	Culex Quinquefasciatus	2	4	0	0	0	2	0	0	0	0	0	0	0	0	0	0	0	0	0	0	4	0	0	0	0	0	0	0	0	0	0
1	3.Denguediarrea	1.La Mesa	1.Seca	2012-06-06	LM18201	LM18	Intra	10	2. Comedor	0	0	0	0	0	0	0	0	Culex Quinquefasciatus	3	32	0	0	0	3	0	0	0	0	0	0	0	0	0	0	0	0	0	0	32	0	0	0	0	0	0	0	0	0	0
1	3.Denguediarrea	1.La Mesa	1.Seca	2012-06-06	LM18301	LM18	Intra	10	3. Alcoba	0	0	0	0	0	0	0	0	Ninguna	0	0	0	0	0	0	0	0	0	0	0	0	0	0	0	0	0	0	0	0	0	0	0	0	0	0	0	0	0	0	0
1	3.Denguediarrea	1.La Mesa	1.Seca	2012-06-06	LM18401	LM18	Intra	10	4. Sala	0	0	0	0	0	0	0	0	Culex Quinquefasciatus	0	2	0	0	0	0	0	0	0	0	0	0	0	0	0	0	0	0	0	0	2	0	0	0	0	0	0	0	0	0	0
1	3.Denguediarrea	1.La Mesa	1.Seca	2012-06-06	LM18500	LM18	Intra	10	5. Baño	0	0	0	0	0	0	0	0	Culex Quinquefasciatus	0	2	0	0	0	0	0	0	0	0	0	0	0	0	0	0	0	0	0	0	2	0	0	0	0	0	0	0	0	0	0
1	3.Denguediarrea	1.La Mesa	1.Seca	2012-06-06	LM18500APTO	LM18	Intra	10	5. Baño	0	0	0	0	0	0	0	0	Culex Quinquefasciatus	8	39	0	0	0	8	0	0	0	0	0	0	0	0	0	0	0	0	0	0	39	0	0	0	0	0	0	0	0	0	0
1	3.Denguediarrea	1.La Mesa	1.Seca	2012-06-06	LM18601	LM18	Intra	10	6. Cocina	0	0	0	0	0	0	0	0	Anopheles pseudopunctipennis, Culex sp	2	0	0	0	0	0	0	0	0	2	0	0	0	0	0	0	0	0	0	0	0	0	0	0	0	0	0	0	0	0	0
1	3.Denguediarrea	1.La Mesa	1.Seca	2012-06-06	LM18602	LM18	Intra	10	6. Cocina	0	0	0	0	0	0	0	0	Culex Quinquefasciatus	4	32	0	0	0	4	0	0	0	0	0	0	0	0	0	0	0	0	0	0	32	0	0	0	0	0	0	0	0	0	0
1	3.Denguediarrea	2.Anapoima	1.Seca	2012-06-08	AN17201	AN17	Intra	10	2. Comedor	0	0	0	0	0	0	0	0	Culex Quinquefasciatus	1	0	0	0	0	1	0	0	0	0	0	0	0	0	0	0	0	0	0	0	0	0	0	0	0	0	0	0	0	0	0
1	3.Denguediarrea	2.Anapoima	1.Seca	2012-06-08	AN17301	AN17	Intra	10	3. Alcoba	0	0	0	0	0	0	0	0	Culex Quinquefasciatus	2	1	0	0	0	2	0	0	0	0	0	0	0	0	0	0	0	0	0	0	1	0	0	0	0	0	0	0	0	0	0
1	3.Denguediarrea	2.Anapoima	1.Seca	2012-06-08	AN17401	AN17	Intra	10	4. Sala	0	0	0	0	0	0	0	0	Ninguna	0	0	0	0	0	0	0	0	0	0	0	0	0	0	0	0	0	0	0	0	0	0	0	0	0	0	0	0	0	0	0
1	3.Denguediarrea	2.Anapoima	1.Seca	2012-06-08	AN17500	AN17	Intra	10	5. Baño	0	0	0	0	0	0	0	0	Culex Quinquefasciatus	2	1	0	0	0	2	0	0	0	0	0	0	0	0	0	0	0	0	0	0	1	0	0	0	0	0	0	0	0	0	0
1	3.Denguediarrea	2.Anapoima	1.Seca	2012-06-08	AN17601	AN17	Intra	10	6. Cocina	0	0	0	0	0	0	0	0	Ninguna	0	0	0	0	0	0	0	0	0	0	0	0	0	0	0	0	0	0	0	0	0	0	0	0	0	0	0	0	0	0	0
1	3.Denguediarrea	2.Anapoima	1.Seca	2012-06-08	AN17602	AN17	Intra	10	6. Cocina	0	0	0	0	0	0	0	0	Ninguna	0	0	0	0	0	0	0	0	0	0	0	0	0	0	0	0	0	0	0	0	0	0	0	0	0	0	0	0	0	0	0
1	3.Denguediarrea	2.Anapoima	1.Seca	2012-06-08	AN177102	AN17	Intra	10	1. Salón de clase	0	0	0	0	0	0	0	0	Ninguna	0	0	0	0	0	0	0	0	0	0	0	0	0	0	0	0	0	0	0	0	0	0	0	0	0	0	0	0	0	0	0
1	3.Denguediarrea	2.Anapoima	1.Seca	2012-06-12	AN12101	AN12	Intra	10	1. Salón de clase	0	0	0	0	0	0	0	1	Ninguna	0	0	0	0	0	0	0	0	0	0	0	0	0	0	0	0	0	0	0	0	0	0	0	0	0	0	0	0	0	0	0
1	3.Denguediarrea	2.Anapoima	1.Seca	2012-06-12	AN12102	AN12	Intra	10	1. Salón de clase	1	0	0	1	0	0	0	0	Ninguna	0	0	0	0	0	0	0	0	0	0	0	0	0	0	0	0	0	0	0	0	0	0	0	0	0	0	0	0	0	0	0
1	3.Denguediarrea	2.Anapoima	1.Seca	2012-06-12	AN12103	AN12	Intra	10	1. Salón de clase	0	0	0	0	0	0	0	0	Ninguna	0	0	0	0	0	0	0	0	0	0	0	0	0	0	0	0	0	0	0	0	0	0	0	0	0	0	0	0	0	0	0
1	3.Denguediarrea	2.Anapoima	1.Seca	2012-06-12	AN12500	AN12	Intra	10	5. Baño	0	0	0	0	0	0	0	0	Ninguna	0	0	0	0	0	0	0	0	0	0	0	0	0	0	0	0	0	0	0	0	0	0	0	0	0	0	0	0	0	0	0
1	3.Denguediarrea	2.Anapoima	1.Seca	2012-06-12	AN12601	AN12	Intra	10	6. Cocina	0	0	0	0	0	0	0	0	Ninguna	0	0	0	0	0	0	0	0	0	0	0	0	0	0	0	0	0	0	0	0	0	0	0	0	0	0	0	0	0	0	0
1	3.Denguediarrea	2.Anapoima	1.Seca	2012-06-12	AN12702	AN12	Intra	10	7. Corredor	0	0	0	0	0	0	0	0	Ninguna	0	0	0	0	0	0	0	0	0	0	0	0	0	0	0	0	0	0	0	0	0	0	0	0	0	0	0	0	0	0	0
1	3.Denguediarrea	2.Anapoima	1.Seca	2012-06-13	AN13101	AN13	Intra	10	1. Salón de clase	0	0	0	0	0	0	0	0	Ninguna	0	0	0	0	0	0	0	0	0	0	0	0	0	0	0	0	0	0	0	0	0	0	0	0	0	0	0	0	0	0	0
1	3.Denguediarrea	2.Anapoima	1.Seca	2012-06-13	AN13102	AN13	Intra	10	1. Salón de clase	0	0	0	0	0	0	0	0	Ninguna	0	0	0	0	0	0	0	0	0	0	0	0	0	0	0	0	0	0	0	0	0	0	0	0	0	0	0	0	0	0	0
1	3.Denguediarrea	2.Anapoima	1.Seca	2012-06-13	AN13201	AN13	Intra	10	2. Comedor	0	0	0	0	0	0	0	0	Ninguna	0	0	0	0	0	0	0	0	0	0	0	0	0	0	0	0	0	0	0	0	0	0	0	0	0	0	0	0	0	0	0
1	3.Denguediarrea	2.Anapoima	1.Seca	2012-06-13	AN13500	AN13	Intra	10	5. Baño	0	0	0	0	0	0	0	0	Ninguna	0	0	0	0	0	0	0	0	0	0	0	0	0	0	0	0	0	0	0	0	0	0	0	0	0	0	0	0	0	0	0
1	3.Denguediarrea	2.Anapoima	1.Seca	2012-06-13	AN13601	AN13	Intra	10	6. Cocina	0	0	0	0	0	0	0	0	Culex Quinquefasciatus, Ninguna	1	0	0	0	0	1	0	0	0	0	0	0	0	0	0	0	0	0	0	0	0	0	0	0	0	0	0	0	0	0	0
1	3.Denguediarrea	1.La Mesa	1.Seca	2012-06-15	LM15101	LM15	Intra	10	1. Salón de clase	0	0	0	0	0	0	0	0	Ninguna	0	0	0	0	0	0	0	0	0	0	0	0	0	0	0	0	0	0	0	0	0	0	0	0	0	0	0	0	0	0	0
1	3.Denguediarrea	1.La Mesa	1.Seca	2012-06-15	LM15102	LM15	Intra	10	1. Salón de clase	0	0	0	0	0	0	0	0	Ninguna	0	0	0	0	0	0	0	0	0	0	0	0	0	0	0	0	0	0	0	0	0	0	0	0	0	0	0	0	0	0	0
1	3.Denguediarrea	1.La Mesa	1.Seca	2012-06-15	LM15103	LM15	Intra	10	1. Salón de clase	0	0	0	0	0	0	0	0	Ninguna	0	0	0	0	0	0	0	0	0	0	0	0	0	0	0	0	0	0	0	0	0	0	0	0	0	0	0	0	0	0	0
1	3.Denguediarrea	1.La Mesa	1.Seca	2012-06-15	LM15201	LM15	Intra	10	2. Comedor	0	0	0	0	0	0	0	0	Ninguna	0	0	0	0	0	0	0	0	0	0	0	0	0	0	0	0	0	0	0	0	0	0	0	0	0	0	0	0	0	0	0
1	3.Denguediarrea	1.La Mesa	1.Seca	2012-06-15	LM15500	LM15	Intra	10	5. Baño	0	0	0	0	0	0	0	0	Culex Quinquefasciatus	1	0	0	0	0	1	0	0	0	0	0	0	0	0	0	0	0	0	0	0	0	0	0	0	0	0	0	0	0	0	0
1	3.Denguediarrea	1.La Mesa	1.Seca	2012-06-15	LM15601	LM15	Intra	10	6. Cocina	0	0	0	0	0	0	0	0	Ninguna	0	0	0	0	0	0	0	0	0	0	0	0	0	0	0	0	0	0	0	0	0	0	0	0	0	0	0	0	0	0	0
1	3.Denguediarrea	1.La Mesa	1.Seca	2012-06-15	LM15801	LM15	Intra	10	8. Otro (especifique)	0	0	0	0	0	0	0	0	Ninguna	0	0	0	0	0	0	0	0	0	0	0	0	0	0	0	0	0		0	0	0	0	0	0	0	0	0	0	0		0
1	3.Denguediarrea	2.Anapoima	2.Lluviosa	2012-10-06	AN12101	AN12	Intra	10	1. Salón de clase	0	0	0	0	0	0	0	0	Ninguna	0	0	0	0	0	0	0	0	0	0	0	0	0	0	0	0	0	0	0	0	0	0	0	0	0	0	0	0	0	0	0
1	3.Denguediarrea	2.Anapoima	2.Lluviosa	2012-10-06	AN12201	AN12	Intra	10	2. Comedor	0	0	0	0	0	0	0	0	Ninguna	0	0	0	0	0	0	0	0	0	0	0	0	0	0	0	0	0	0	0	0	0	0	0	0	0	0	0	0	0	0	0
1	3.Denguediarrea	2.Anapoima	2.Lluviosa	2012-10-06	AN12500	AN12	Intra	10	5. Baño	0	0	0	0	0	0	0	0	Culex Quinquefasciatus	0	1	0	0	0	0	0	0	0	0	0	0	0	0	0	0	0	0	0	0	1	0	0	0	0	0	0	0	0	0	0
1	3.Denguediarrea	2.Anapoima	2.Lluviosa	2012-10-06	AN12601	AN12	Intra	10	6. Cocina	0	0	0	0	0	0	0	0	Ninguna	0	0	0	0	0	0	0	0	0	0	0	0	0	0	0	0	0	0	0	0	0	0	0	0	0	0	0	0	0	0	0
1	3.Denguediarrea	1.La Mesa	2.Lluviosa	2012-10-25	LM15101	LM15	Intra	10	1. Salón de clase	0	0	0	0	0	0	0	8	Culex Quinquefasciatus	1	0	0	0	0	1	0	0	0	0	0	0	0	0	0	0	0	0	0	0	0	0	0	0	0	0	0	0	0	0	0
1	3.Denguediarrea	1.La Mesa	2.Lluviosa	2012-10-25	LM15102	LM15	Intra	10	1. Salón de clase	3	2	0	0	0	0	1	2	Ninguna	0	0	0	0	0	0	0	0	0	0	0	0	0	0	0	0	0	0	0	0	0	0	0	0	0	0	0	0	0	0	0
1	3.Denguediarrea	1.La Mesa	2.Lluviosa	2012-10-25	LM15103	LM15	Intra	10	1. Salón de clase	1	0	0	1	0	0	0	3	Culex Quinquefasciatus	0	1	0	0	0	0	0	0	0	0	0	0	0	0	0	0	0	0	0	0	1	0	0	0	0	0	0	0	0	0	0
1	3.Denguediarrea	1.La Mesa	2.Lluviosa	2012-10-25	LM15201	LM15	Intra	10	2. Comedor	1	1	0	0	0	0	0	2	Ninguna	0	0	0	0	0	0	0	0	0	0	0	0	0	0	0	0	0	0	0	0	0	0	0	0	0	0	0	0	0	0	0
1	3.Denguediarrea	1.La Mesa	2.Lluviosa	2012-10-25	LM15500	LM15	Peri	10	5. Baño	0	0	0	0	0	0	0	2	Culex Quinquefasciatus	0	1	0	0	0	0	0	0	0	0	0	0	0	0	0	0	0	0	0	0	1	0	0	0	0	0	0	0	0	0	0
1	3.Denguediarrea	1.La Mesa	2.Lluviosa	2012-10-25	LM15601	LM15	Intra	10	6. Cocina	1	1	0	0	0	0	0	2	Culex Quinquefasciatus	1	1	0	0	0	1	0	0	0	0	0	0	0	0	0	0	0	0	0	0	1	0	0	0	0	0	0	0	0	0	0
1	3.Denguediarrea	2.Anapoima	2.Lluviosa	2012-10-29	AN14101	AN14	Intra	10	1. Salón de clase	0	0	0	0	0	0	0	2	Ninguna	0	0	0	0	0	0	0	0	0	0	0	0	0	0	0	0	0	0	0	0	0	0	0	0	0	0	0	0	0	0	0
1	3.Denguediarrea	2.Anapoima	2.Lluviosa	2012-10-29	AN14102	AN14	Intra	10	1. Salón de clase	0	0	0	0	0	0	0	0	Ninguna	0	0	0	0	0	0	0	0	0	0	0	0	0	0	0	0	0	0	0	0	0	0	0	0	0	0	0	0	0	0	0
1	3.Denguediarrea	2.Anapoima	2.Lluviosa	2012-10-29	AN14201	AN14	Intra	10	2. Comedor	1	0	0	1	0	0	0	2	Culex sp	1	0	0	0	0	0	0	0	1	0	0	0	0	0	0	0	0	0	0	0	0	0	0	0	0	0	0	0	0	0	0
1	3.Denguediarrea	2.Anapoima	2.Lluviosa	2012-10-29	AN14301	AN14	Intra	10	3. Alcoba	0	0	0	0	0	0	0	0	Ninguna	0	0	0	0	0	0	0	0	0	0	0	0	0	0	0	0	0	0	0	0	0	0	0	0	0	0	0	0	0	0	0
1	3.Denguediarrea	2.Anapoima	2.Lluviosa	2012-10-29	AN14500	AN14	Intra	10	5. Baño	0	0	0	0	0	0	0	1	Ninguna	0	0	0	0	0	0	0	0	0	0	0	0	0	0	0	0	0	0	0	0	0	0	0	0	0	0	0	0	0	0	0
1	3.Denguediarrea	2.Anapoima	2.Lluviosa	2012-10-29	AN14601	AN14	Intra	10	6. Cocina	0	0	0	0	0	0	0	0	Ninguna	0	0	0	0	0	0	0	0	0	0	0	0	0	0	0	0	0	0	0	0	0	0	0	0	0	0	0	0	0	0	0
1	3.Denguediarrea	2.Anapoima	2.Lluviosa	2012-10-30	AN13101	AN13	Intra	10	1. Salón de clase	0	0	0	0	0	0	0	4	Ninguna	0	0	0	0	0	0	0	0	0	0	0	0	0	0	0	0	0	0	0	0	0	0	0	0	0	0	0	0	0	0	0
1	3.Denguediarrea	2.Anapoima	2.Lluviosa	2012-10-30	AN13102	AN13	Intra	10	1. Salón de clase	2	1	0	0	0	1	0	3	Culex Quinquefasciatus	0	1	0	0	0	0	0	0	0	0	0	0	0	0	0	0	0	0	0	0	1	0	0	0	0	0	0	0	0	0	0
1	3.Denguediarrea	2.Anapoima	2.Lluviosa	2012-10-30	AN13201	AN13	Intra	10	2. Comedor	0	0	0	0	0	0	0	0	Ninguna	0	0	0	0	0	0	0	0	0	0	0	0	0	0	0	0	0	0	0	0	0	0	0	0	0	0	0	0	0	0	0
1	3.Denguediarrea	2.Anapoima	2.Lluviosa	2012-10-30	AN13500	AN13	Intra	10	5. Baño	0	0	0	0	0	0	0	2	Ninguna	0	0	0	0	0	0	0	0	0	0	0	0	0	0	0	0	0	0	0	0	0	0	0	0	0	0	0	0	0	0	0
1	3.Denguediarrea	2.Anapoima	2.Lluviosa	2012-10-30	AN13601	AN13	Intra	10	6. Cocina	0	0	0	0	0	0	0	0	Ninguna	0	0	0	0	0	0	0	0	0	0	0	0	0	0	0	0	0	0	0	0	0	0	0	0	0	0	0	0	0	0	0
1	3.Denguediarrea	1.La Mesa	2.Lluviosa	2012-11-13	LM19101	LM19	Intra	10	1. Salón de clase	6	4	0	1	0	1	0	3	Culex Quinquefasciatus	3	7	0	0	0	3	0	0	0	0	0	0	0	0	0	0	0	0	0	0	7	0	0	0	0	0	0	0	0	0	0
1	3.Denguediarrea	1.La Mesa	2.Lluviosa	2012-11-13	LM19102	LM19	Intra	10	1. Salón de clase	1	0	0	1	0	0	0	0	Culex Quinquefasciatus	4	4	0	0	0	4	0	0	0	0	0	0	0	0	0	0	0	0	0	0	4	0	0	0	0	0	0	0	0	0	0
1	3.Denguediarrea	1.La Mesa	2.Lluviosa	2012-11-13	LM19103	LM19	Intra	10	1. Salón de clase	1	1	0	0	0	0	0	2	Culex Quinquefasciatus	1	0	0	0	0	1	0	0	0	0	0	0	0	0	0	0	0	0	0	0	0	0	0	0	0	0	0	0	0	0	0
1	3.Denguediarrea	1.La Mesa	2.Lluviosa	2012-11-13	LM19104	LM19	Intra	10	1. Salón de clase	0	0	0	0	0	0	0	0	Culex Quinquefasciatus	5	26	0	0	0	5	0	0	0	0	0	0	0	0	0	0	0	0	0	0	26	0	0	0	0	0	0	0	0	0	0
1	3.Denguediarrea	1.La Mesa	2.Lluviosa	2012-11-13	LM19201	LM19	Intra	10	2. Comedor	0	0	0	0	0	0	0	0	Culex Quinquefasciatus	2	1	0	0	0	2	0	0	0	0	0	0	0	0	0	0	0	0	0	0	1	0	0	0	0	0	0	0	0	0	0
1	3.Denguediarrea	1.La Mesa	2.Lluviosa	2012-11-13	LM19500	LM19	Peri	10	5. Baño	0	0	0		0	0	0	1	Culex Quinquefasciatus	2	7	0	0	0	2	0	0	0	0	0	0	0	0	0	0	0	0	0	0	7	0	0	0	0	0	0	0	0	0	0
1	3.Denguediarrea	1.La Mesa	2.Lluviosa	2012-11-13	LM19601	LM19	Intra	10	6. Cocina	5	4	0	1	0	0	0	6	Culex Quinquefasciatus	5	30	0	0	0	5	0	0	0	0	0	0	0	0	0	0	0	0	0	0	30	0	0	0	0	0	0	0	0	0	0
1	3.Denguediarrea	2.Anapoima	2.Lluviosa	2012-11-14	AN17101	AN17	Intra	10	1. Salón de clase	0	0	0	0	0	0	0	0	Ninguna	0	0	0	0	0	0	0	0	0	0	0	0	0	0	0	0	0	0	0	0	0	0	0	0	0	0	0	0	0	0	0
1	3.Denguediarrea	2.Anapoima	2.Lluviosa	2012-11-14	AN17201	AN17	Intra	10	2. Comedor	0	0	0	0	0	0	0	0	Culex Quinquefasciatus	0	2	0	0	0	0	0	0	0	0	0	0	0	0	0	0	0	0	0	0	2	0	0	0	0	0	0	0	0	0	0
1	3.Denguediarrea	2.Anapoima	2.Lluviosa	2012-11-14	AN17301	AN17	Intra	10	3. Alcoba	0	0	0	0	0	0	0	1	Ninguna	0	0	0	0	0	0	0	0	0	0	0	0	0	0	0	0	0	0	0	0	0	0	0	0	0	0	0	0	0	0	0
1	3.Denguediarrea	2.Anapoima	2.Lluviosa	2012-11-14	AN17401	AN17	Intra	10	4. Sala	0	0	0	0	0	0	0	0	Ninguna	0	0	0	0	0	0	0	0	0	0	0	0	0	0	0	0	0	0	0	0	0	0	0	0	0	0	0	0	0	0	0
1	3.Denguediarrea	2.Anapoima	2.Lluviosa	2012-11-14	AN17500	AN17	Intra	10	5. Baño	0	0	0	0	0	0	0	0	Culex Quinquefasciatus	5	3	0	0	0	5	0	0	0	0	0	0	0	0	0	0	0	0	0	0	3	0	0	0	0	0	0		0	0	0
1	3.Denguediarrea	2.Anapoima	2.Lluviosa	2012-11-14	AN17601	AN17	Intra	10	6. Cocina	0	0	0	0	0	0	0	0	Ninguna	0	0	0	0	0	0	0	0	0	0	0	0	0	0	0	0	0	0	0	0	0	0	0	0	0	0	0	0	0	0	0
1	3.Denguediarrea	2.Anapoima	2.Lluviosa	2012-11-14	AN17602	AN17	Intra	10	6. Cocina	0	0	0	0	0	0	0	0	Ninguna	0	0	0	0	0	0	0	0	0	0	0	0	0	0	0	0	0	0	0	0	0	0	0	0	0	0	0	0	0	0	0
1	3.Denguediarrea	1.La Mesa	2.Lluviosa	2012-11-15	LM16101	LM16	Intra	10	1. Salón de clase	1	0	0	0	0	0	1	3	Ninguna	0	0	0	0	0	0	0	0	0	0	0	0	0	0	0	0	0	0	0	0	0	0	0	0	0	0	0	0	0	0	0
1	3.Denguediarrea	1.La Mesa	2.Lluviosa	2012-11-15	LM16201	LM16	Intra	10	2. Comedor	0	0	0	0	0	0	0	1	Ninguna	0	0	0	0	0	0	0	0	0	0	0	0	0	0	0	0	0	0	0	0	0	0	0	0	0	0	0	0	0	0	0
1	3.Denguediarrea	1.La Mesa	2.Lluviosa	2012-11-16	LM18101	LM18	Intra	10	1. Salón de clase	1	1	0	0	0	0	0	2	Culex Quinquefasciatus	2	25	0	0	0	2	0	0	0	0	0	0	0	0	0	0	0	0	0	0	25	0	0	0	0	0	0	0	0	0	0
1	3.Denguediarrea	1.La Mesa	2.Lluviosa	2012-11-16	LM18102	LM18	Intra	10	1. Salón de clase	0	0	0	0	0	0	0	0	Culex Quinquefasciatus	1	6	0	0	0	1	0	0	0	0	0	0	0	0	0	0	0	0	0	0	6	0	0	0	0	0	0	0	0	0	0
1	3.Denguediarrea	1.La Mesa	2.Lluviosa	2012-11-16	LM18201	LM18	Intra	10	2. Comedor	0	0	0	0	0	0	0	0	Culex Quinquefasciatus	4	21	0	0	0	4	0	0	0	0	0	0	0	0	0	0	0	0	0	0	21	0	0	0	0	0	0	0	0	0	0
1	3.Denguediarrea	1.La Mesa	2.Lluviosa	2012-11-16	LM18301	LM18	Intra	10	3. Alcoba	0	0	0	0	0	0	0		Culex Quinquefasciatus	0	9	0	0	0	0	0	0	0	0	0	0	0	0	0	0	0	0	0	0	9	0	0	0	0	0	0	0	0	0	0
1	3.Denguediarrea	1.La Mesa	2.Lluviosa	2012-11-16	LM18500	LM18	Peri	10	5. Baño	0	0	0	0	0	0	0	0	Culex Quinquefasciatus	0	3	0	0	0	0	0	0	0	0	0	0	0	0	0	0	0	0	0	0	3	0	0	0	0	0	0	0	0	0	0
1	3.Denguediarrea	1.La Mesa	2.Lluviosa	2012-11-16	LM18500APTO	LM18	Intra	10	5. Baño	0	0	0	0	0	0	0	0	Culex Quinquefasciatus	1	6	0	0	0	1	0	0	0	0	0	0	0	0	0	0	0	0	0	0	6	0	0	0	0	0	0	0	0	0	0
1	3.Denguediarrea	1.La Mesa	2.Lluviosa	2012-11-16	LM18601	LM18	Intra	10	6. Cocina	0	0	0	0	0	0	0	0	Culex Quinquefasciatus	4	44	0	0	0	4	0	0	0	0	0	0	0	0	0	0	0	0	0	0	44	0	0	0	0	0	0	0	0	0	0
1	3.Denguediarrea	1.La Mesa	2.Lluviosa	2012-11-16	LM18602	LM18	Intra	10	6. Cocina	0	0	0	0	0	0	0	0	Culex Quinquefasciatus	0	6	0	0	0	0	0	0	0	0	0	0	0	0	0	0	0	0	0	0	6	0	0	0	0	0	0	0	0	0	0
1	3.Denguediarrea	1.La Mesa	2.Lluviosa	2012-11-23	LM16101	LM16	Peri	10	1. Salón de clase	1	1	0	0	0	0	0	1	Ninguna	0	0	0	0	0	0	0	0	0	0	0	0	0	0	0	0	0	0	0	0	0	0	0	0	0	0	0	0	0	0	0
1	3.Denguediarrea	1.La Mesa	2.Lluviosa	2012-11-23	LM16102	LM16	Peri	10	1. Salón de clase	1	0	1	0	0	0	0	1	Ninguna	0	0	0	0	0	0	0	0	0	0	0	0	0	0	0	0	0	0	0	0	0	0	0	0	0	0	0	0	0	0	0
1	3.Denguediarrea	1.La Mesa	2.Lluviosa	2012-11-23	LM16301	LM16	Intra	10	3. Alcoba	3	2	0	1	0	0	0	0	Culex Quinquefasciatus	0	1	0	0	0	0	0	0	0	0	0	0	0	0	0	0	0	0	0	0	1	0	0	0	0	0	0	0	0	0	0
1	3.Denguediarrea	1.La Mesa	2.Lluviosa	2012-11-23	LM16500	LM16	Peri	10	5. Baño	0	0	0	0	0	0	0	1	Culex Quinquefasciatus	2	6	0	0	0	2	0	0	0	0	0	0	0	0	0	0	0	0	0	0	6	0	0	0	0	0	0	0	0	0	0
1	3.Denguediarrea	2.Anapoima	1.Seca	2013-05-07	AN17101	AN17	Intra	10	1. Salón de clase	1	0	0	0	1	0	0	2	Culex Quinquefasciatus	2	0	0	0	0	2	0	0	0	0	0	0	0	0	0	0	0	0	0	0	0	0	0	0	0	0	0	0	0	0	0
1	3.Denguediarrea	2.Anapoima	1.Seca	2013-05-07	AN17201	AN17	Intra	10	2. Comedor	0	0	0	0	0	0	0	0	Culex Quinquefasciatus	4	4	0	0	0	4	0	0	0	0	0	0	0	0	0	0	0	0	0	0	4	0	0	0	0	0	0	0	0	0	0
1	3.Denguediarrea	2.Anapoima	1.Seca	2013-05-07	AN17301	AN17	Intra	10	3. Alcoba	1	0	1	0	0	0	0	0	Ninguna	0	0	0	0	0	0	0	0	0	0	0	0	0	0	0	0	0	0	0	0	0	0	0	0	0	0	0	0	0	0	0
1	3.Denguediarrea	2.Anapoima	1.Seca	2013-05-07	AN17500	AN17	Intra	10	5. Baño	0	0	0	0	0	0	0	1	Culex Quinquefasciatus, Limatus durhamii	5	9	0	1	0	4	0	0	0	0	0	0	0	0	0	0	0	0	0	0	9	0	0	0	0	0	0	0	0	0	0
1	3.Denguediarrea	2.Anapoima	1.Seca	2013-05-07	AN1750OAPTO	AN17	Intra	10	5. Baño	0	0	0	0	0	0	0	0	Ninguna	0	0	0	0	0	0	0	0	0	0	0	0	0	0	0	0	0	0	0	0	0	0	0	0	0	0	0	0	0	0	0
1	3.Denguediarrea	2.Anapoima	1.Seca	2013-05-07	AN17602	AN17	Intra	10	6. Cocina	0	0	0	0	0	0	0	0	Ninguna	0	0	0	0	0	0	0	0	0	0	0	0	0	0	0	0	0	0	0	0	0	0	0	0	0	0	0	0	0	0	0
1	3.Denguediarrea	1.La Mesa	1.Seca	2013-05-09	LM15201	LM15	Intra	10	2. Comedor	1	0	1	0	0	0	0	1	Culex Quinquefasciatus	1	2	0	0	0	1	0	0	0	0	0	0	0	0	0	0	0	0	0	0	2	0	0	0	0	0	0	0	0	0	0
1	3.Denguediarrea	1.La Mesa	1.Seca	2013-05-09	LM15500	LM15	Intra	10	5. Baño	1	0	0	1	0	0	0	4	Ninguna	0	0	0	0	0	0	0	0	0	0	0	0	0	0	0	0	0	0	0	0	0	0	0	0	0	0	0	0	0	0	0
1	3.Denguediarrea	2.Anapoima	1.Seca	2013-05-10	AN14101	AN14	Intra	10	1. Salón de clase	0	0	0	0	0	0	0	0	Ninguna	0	0	0	0	0	0	0	0	0	0	0	0	0	0	0	0	0	0	0	0	0	0	0	0	0	0	0	0	0	0	0
1	3.Denguediarrea	2.Anapoima	1.Seca	2013-05-10	AN14102	AN14	Intra	10	1. Salón de clase	0	0	0	0	0	0	0	0	Ninguna	0	0	0	0	0	0	0	0	0	0	0	0	0	0	0	0	0	0	0	0	0	0	0	0	0	0	0	0	0	0	0
1	3.Denguediarrea	2.Anapoima	1.Seca	2013-05-10	AN14201	AN14	Intra	10	2. Comedor	0	0	0	0	0	0	0	0	Ninguna	0	0	0	0	0	0	0	0	0	0	0	0	0	0	0	0	0	0	0	0	0	0	0	0	0	0	0	0	0	0	0
1	3.Denguediarrea	2.Anapoima	1.Seca	2013-05-10	AN14500	AN14	Intra	10	5. Baño	0	0	0	0	0	0	0	0	Ninguna	0	0	0		0	0	0	0	0	0	0	0	0	0	0	0	0	0	0	0	0	0	0	0	0	0	0	0	0	0	0
1	3.Denguediarrea	2.Anapoima	1.Seca	2013-05-10	AN14601	AN14	Intra	10	6. Cocina	0	0	0	0	0	0	0	0	Ninguna	0	0	0	0	0	0	0	0	0	0	0	0	0	0	0	0	0	0	0	0	0	0	0	0	0	0	0	0	0	0	0
1	3.Denguediarrea	1.La Mesa	1.Seca	2013-05-10	LM18101	LM18	Intra	10	1. Salón de clase	0	0	0	0	0	0	0	0	Culex Quinquefasciatus	1	1	0	0	0	1	0	0	0	0	0	0	0	0	0	0	0	0	0	0	1	0	0	0	0	0	0	0	0	0	0
1	3.Denguediarrea	1.La Mesa	1.Seca	2013-05-10	LM18201	LM18	Intra	10	2. Comedor	0	0	0	0	0	0	0	0	Ninguna	0	0	0	0	0	0	0	0	0	0	0	0	0	0	0	0	0	0	0	0	0	0	0	0	0	0	0	0	0	0	0
1	3.Denguediarrea	1.La Mesa	1.Seca	2013-05-10	LM18601	LM18	Intra	10	6. Cocina	0	0	0	0	0	0	0	0	Culex Quinquefasciatus	1	1	0	0	0	1	0	0	0	0	0	0	0	0	0	0	0	0	0	0	1	0	0	0	0	0	0	0	0	0	0
1	3.Denguediarrea	1.La Mesa	1.Seca	2013-05-10	LM18602	LM18	Intra	10	6. Cocina	0	0	0	0	0	0	0	0	Culex Quinquefasciatus	4	9	0	0	0	4	0	0	0	0	0	0	0	0	0	0	0	0	0	0	9	0	0	0	0	0	0	0	0	0	0
1	3.Denguediarrea	2.Anapoima	1.Seca	2013-05-16	AN12101	AN12	Intra	10	1. Salón de clase	0	0	0	0	0	0	0	0	Culex Quinquefasciatus	0	1	0	0	0	0	0	0	0	0	0	0	0	0	0	0	0	0	0	0	1	0	0	0	0	0	0	0	0	0	0
1	3.Denguediarrea	2.Anapoima	1.Seca	2013-05-16	AN12601	AN12	Intra	10	6. Cocina	0	0	0	0	0	0	0	0	Culex Quinquefasciatus	1	9	0	0	0	1	0	0	0	0	0	0	0	0	0	0	0	0	0	0	9	0	0	0	0	0	0	0	0	0	0
1	3.Denguediarrea	1.La Mesa	1.Seca	2013-05-17	LM16101	LM16	Intra	10	1. Salón de clase	1	0	0	0	1	0	0	1	Ninguna	0	0	0	0	0	0	0	0	0	0	0	0	0	0	0	0	0	0	0	0	0	0	0	0	0	0	0	0	0	0	0
1	3.Denguediarrea	1.La Mesa	1.Seca	2013-05-17	LM16201	LM16	Intra	10	2. Comedor	1	0	0	0	0	1	0	2	Ninguna	0	0	0	0	0	0	0	0	0	0	0	0	0	0	0	0	0	0	0	0	0	0	0	0	0	0	0	0	0	0	0
1	3.Denguediarrea	1.La Mesa	1.Seca	2013-05-17	LM16500	LM16	Intra	10	5. Baño	1	1	0	0	0	0	0	0	Culex Quinquefasciatus	2	5	0	0	0	2	0	0	0	0	0	0	0	0	0	0	0	0	0	0	5	0	0	0	0	0	0	0	0	0	0
1	3.Denguediarrea	1.La Mesa	1.Seca	2013-05-17	LM16601	LM16	Intra	10	6. Cocina	0	0	0	0	0	0	0	0	Culex Quinquefasciatus	0	1	0	0	0	0	0	0	0	0	0	0	0	0	0	0	0	0	0	0	1	0	0	0	0	0	0	0	0	0	0
1	3.Denguediarrea	1.La Mesa	1.Seca	2013-05-20	LM19101	LM19	Intra	10	1. Salón de clase	1	1	0	0	0	0	0	0	Culex Quinquefasciatus	2	6	0	0	0	2	0	0	0	0	0	0	0	0	0	0	0	0	0	0	6	0	0	0	0	0	0	0	0	0	0
1	3.Denguediarrea	1.La Mesa	1.Seca	2013-05-20	LM19102	LM19	Intra	10	1. Salón de clase	0	0	0	0	0	0	0	0	Culex Quinquefasciatus	1	0	0	0	0	1	0	0	0	0	0	0	0	0	0	0	0	0	0	0	0	0	0	0	0	0	0	0	0	0	0
1	3.Denguediarrea	1.La Mesa	1.Seca	2013-05-20	LM19103	LM19	Intra	10	1. Salón de clase	1	0	1	0	0	0	0	0	Culex Quinquefasciatus	1	0	0	0	0	1	0	0	0	0	0	0	0	0	0	0	0	0	0	0	0	0	0	0	0	0	0	0	0	0	0
1	3.Denguediarrea	1.La Mesa	1.Seca	2013-05-20	LM19500	LM19	Intra	10	5. Baño	0	0	0	0	0	0	0	0	Culex Quinquefasciatus	4	0	0	0	0	4	0	0	0	0	0	0	0	0	0	0	0	0	0	0	0	0	0	0	0	0	0	0	0	0	0
1	3.Denguediarrea	1.La Mesa	1.Seca	2013-05-20	LM19601	LM19	Intra	10	6. Cocina	0	0	0	0	0	0	0	0	Culex Quinquefasciatus	5	12	0	0	0	5	0	0	0	0	0	0	0	0	0	0	0	0	0	0	12	0	0	0	0	0	0	0	0	0	0
1	3.Denguediarrea	2.Anapoima	1.Seca	2013-06-07	AN17601	AN17	Intra	10	6. Cocina	0	0	0	0	0	0	0	0	Ninguna	0	0	0	0	0	0	0	0	0	0	0	0	0	0	0	0	0	0	0	0	0	0	0	0	0	0	0	0	0	0	0
1	3.Denguediarrea	1.La Mesa	1.Seca	2013-06-09	LM15101	LM15	Intra	10	1. Salón de clase	1	1	0	0	0	0	0	0	Ninguna	0	0	0	0	0	0	0	0	0	0	0	0	0	0	0	0	0	0	0	0	0	0	0	0	0	0	0	0	0	0	0
1	3.Denguediarrea	1.La Mesa	1.Seca	2013-06-09	LM15102	LM15	Intra	10	1. Salón de clase	0	0	0	0	0	0	0	2	Ninguna	0	0	0	0	0	0	0	0	0	0	0	0	0	0	0	0	0	0	0	0	0	0	0	0	0	0	0	0	0	0	0
1	3.Denguediarrea	1.La Mesa	1.Seca	2013-06-09	LM15103	LM15	Intra	10	1. Salón de clase	1	1	0	0	0	0	0	2	Ninguna	0	0	0	0	0	0	0	0	0	0	0	0	0	0	0	0	0	0	0	0	0	0	0	0	0	0	0	0	0	0	0
1	3.Denguediarrea	1.La Mesa	1.Seca	2013-06-09	LM15601	LM15	Intra	10	6. Cocina	0	0	0	0	0	0	0	4	Ninguna	0	0	0	0	0	0	0	0	0	0	0	0	0	0	0	0	0	0	0	0	0	0	0	0	0	0	0	0	0	0	0
1	3.Denguediarrea	1.La Mesa	2.Lluviosa	2013-09-23	LM15101	LM15	Intra	10	1. Salón de clase	2	0	1	0	0	1	0	3	Ninguna	0	0	0	0	0	0	0	0	0	0	0	0	0	0	0	0	0	0	0	0	0	0	0	0	0	0	0	0	0	0	0
1	3.Denguediarrea	1.La Mesa	2.Lluviosa	2013-09-23	LM15102	LM15	Intra	10	1. Salón de clase	1	0	1	0	0	0	0	7	Culex Quinquefasciatus	0	2	0	0	0	0	0	0	0	0	0	0	0	0	0	0	0	0	0	0	2	0	0	0	0	0	0	0	0	0	0
1	3.Denguediarrea	1.La Mesa	2.Lluviosa	2013-09-23	LM15103	LM15	Intra	10	1. Salón de clase	0	0	0	0	0	0	0	3	Ninguna	0	0	0	0	0	0	0	0	0	0	0	0	0	0	0	0	0	0	0	0		0	0	0	0	0	0	0	0	0	0
1	3.Denguediarrea	1.La Mesa	2.Lluviosa	2013-09-23	LM15201	LM15	Intra	10	2. Comedor	2	1	1	0	0	0	0	4	Culex Quinquefasciatus	1	0	0	0	0	1	0	0	0	0	0	0	0	0	0	0	0	0	0	0	0	0	0	0	0	0	0	0	0	0	0
1	3.Denguediarrea	1.La Mesa	2.Lluviosa	2013-09-23	LM15301	LM15	Intra	10	3. Alcoba	7	2	0	5	0	0	0	2	Culex Quinquefasciatus	2	0	0	0	0	2	0	0	0	0	0	0	0	0	0	0	0	0	0	0	0	0	0	0	0	0	0	0	0	0	0
1	3.Denguediarrea	1.La Mesa	2.Lluviosa	2013-09-23	LM15500	LM15	Intra	10	5. Baño	6	4	1	1	0	0	0	3	Culex Quinquefasciatus	0	1	0	0	0	0	0	0	0	0	0	0	0	0	0	0	0	0	0	0	1	0	0	0	0	0	0	0	0	0	0
1	3.Denguediarrea	1.La Mesa	2.Lluviosa	2013-09-23	LM1550OAPTO	LM15	Intra	10	5. Baño	1	0	0	0	1	0	0	3	Ninguna	0	0	0	0	0	0	0	0	0	0	0	0	0	0	0	0	0	0	0	0	0	0	0	0	0	0	0	0	0	0	0
1	3.Denguediarrea	1.La Mesa	2.Lluviosa	2013-09-23	LM15601	LM15	Intra	10	6. Cocina	0	0	0	0	0	0	0	5	Ninguna	0	0	0	0	0	0	0	0	0	0	0	0	0	0	0	0	0	0	0	0	0	0	0	0	0	0	0	0	0	0	0
1	3.Denguediarrea	2.Anapoima	2.Lluviosa	2013-09-24	AN13101	AN13	Intra	10	1. Salón de clase	0	0	0	0	0	0	0	0	Ninguna	0	0	0	0	0	0	0	0	0	0	0	0	0	0	0	0	0	0	0	0	0	0	0	0	0	0	0	0	0	0	0
1	3.Denguediarrea	2.Anapoima	2.Lluviosa	2013-09-24	AN13102	AN13	Intra	10	1. Salón de clase	0	0	0	0	0	0	0	0	Ninguna	0	0	0	0	0	0	0	0	0	0	0	0	0	0	0	0	0	0	0	0	0	0	0	0	0	0	0	0	0	0	0
1	3.Denguediarrea	2.Anapoima	2.Lluviosa	2013-09-24	AN13201	AN13	Intra	10	2. Comedor	0	0	0	0	0	0	0	0	Ninguna	0	0	0	0	0	0	0	0	0	0	0	0	0	0	0	0	0	0	0	0	0	0	0	0	0	0	0	0	0	0	0
1	3.Denguediarrea	2.Anapoima	2.Lluviosa	2013-09-24	AN13500	AN13	Intra	10	5. Baño	0	0	0	0	0	0	0	0	Ninguna	0	0	0	0	0	0	0	0	0	0	0	0	0	0	0	0	0	0	0	0	0	0	0		0	0	0	0	0	0	0
1	3.Denguediarrea	2.Anapoima	2.Lluviosa	2013-09-24	AN13601	AN13	Intra	10	6. Cocina	0	0	0	0	0	0	0	0	Ninguna	0	0	0	0	0	0	0	0	0	0	0	0	0	0	0	0	0	0	0	0	0	0	0	0	0	0	0	0	0	0	0
1	3.Denguediarrea	2.Anapoima	2.Lluviosa	2013-09-27	AN14101	AN14	Intra	10	1. Salón de clase	0	0	0	0	0	0	0	0	Ninguna	0	0	0	0	0	0	0	0	0	0	0	0	0	0	0	0	0	0	0	0	0	0	0	0	0	0	0	0	0	0	0
1	3.Denguediarrea	2.Anapoima	2.Lluviosa	2013-09-27	AN14102	AN14	Intra	10	1. Salón de clase	0	0	0	0	0	0	0	1	Ninguna	0	0	0	0	0	0	0	0	0	0	0	0	0	0	0	0	0	0	0	0	0	0	0	0	0	0	0	0	0	0	0
1	3.Denguediarrea	2.Anapoima	2.Lluviosa	2013-09-27	AN14201	AN14	Intra	10	2. Comedor	0	0	0	0	0	0	0	0	Ninguna	0	0	0	0	0	0	0	0	0	0	0	0	0	0	0	0	0	0	0	0	0	0	0	0	0	0	0	0	0	0	0
1	3.Denguediarrea	2.Anapoima	2.Lluviosa	2013-09-27	AN14500	AN14	Intra	10	5. Baño	0	0	0	0	0	0	0	0	Ninguna	0	0	0	0	0	0	0	0	0	0	0	0	0	0	0	0	0	0	0	0	0	0	0	0	0	0	0	0	0	0	0
1	3.Denguediarrea	2.Anapoima	2.Lluviosa	2013-09-27	AN14601	AN14	Intra	10	6. Cocina	0	0	0	0	0	0	0	0	Ninguna	0	0	0	0	0	0	0	0	0	0	0	0	0	0	0	0	0	0	0	0	0	0	0	0	0	0	0	0	0	0	0
1	3.Denguediarrea	1.La Mesa	2.Lluviosa	2013-10-03	LM16101	LM16	Intra	10	1. Salón de clase	1	0	0	1	0	0	0	0	Ninguna	0	0	0	0	0	0	0	0	0	0	0	0	0	0	0	0	0	0	0	0	0	0	0	0	0	0	0	0	0	0	0
1	3.Denguediarrea	1.La Mesa	2.Lluviosa	2013-10-03	LM16102	LM16	Intra	10	1. Salón de clase	0	0	0	0	0	0	0	0	Culex Quinquefasciatus	1	4	0	0	0	1	0	0	0	0	0	0	0	0	0	0	0	0	0	0	4	0	0	0	0	0	0	0	0	0	0
1	3.Denguediarrea	1.La Mesa	2.Lluviosa	2013-10-03	LM16103	LM16	Intra	10	1. Salón de clase	0	0	0	0	0	0	0	0	Ninguna	0	0	0	0	0	0	0	0	0	0	0	0	0	0	0	0	0	0	0	0	0	0	0	0	0	0	0	0	0	0	0
1	3.Denguediarrea	1.La Mesa	2.Lluviosa	2013-10-03	LM16104	LM16	Intra	10	1. Salón de clase	0	0	0	0	0	0	0	0	Ninguna	0	0	0	0	0	0	0	0	0	0	0	0	0	0	0	0	0	0	0	0	0	0	0	0	0	0	0	0	0	0	0
1	3.Denguediarrea	1.La Mesa	2.Lluviosa	2013-10-03	LM16201	LM16	Intra	10	2. Comedor	0	0	0	0	0	0	0	0	Culex Quinquefasciatus	0	1	0	0	0	0	0	0	0	0	0	0	0	0	0	0	0	0	0	0	1	0	0	0	0	0	0	0	0	0	0
1	3.Denguediarrea	1.La Mesa	2.Lluviosa	2013-10-03	LM16500	LM16	Intra	10	5. Baño	0	0	0	0	0	0	0	0	Culex Quinquefasciatus	10	43	0	0	0	10	0	0	0	0	0	0	0	0	0	0	0	0	0	0	43	0	0	0	0	0	0	0	0	0	0
1	3.Denguediarrea	2.Anapoima	2.Lluviosa	2013-10-04	AN17101	AN17	Intra	10	1. Salón de clase	0	0	0	0	0	0	0	0	Ninguna	0	0	0	0	0	0	0	0	0	0	0	0	0	0	0	0	0	0	0	0	0	0	0	0	0	0	0	0	0	0	0
1	3.Denguediarrea	2.Anapoima	2.Lluviosa	2013-10-04	AN17102	AN17	Intra	10	1. Salón de clase	0	0	0	0	0	0	0	0	Ninguna	0	0	0	0	0	0	0	0	0	0	0	0	0	0	0	0	0	0	0	0	0	0	0	0	0	0	0	0	0	0	0
1	3.Denguediarrea	2.Anapoima	2.Lluviosa	2013-10-04	AN17201	AN17	Intra	10	2. Comedor	0	0	0	0	0	0	0	0	Ninguna	0	0	0	0	0	0	0	0	0	0	0	0	0	0	0	0	0	0	0	0	0	0	0	0	0	0	0	0	0	0	0
1	3.Denguediarrea	2.Anapoima	2.Lluviosa	2013-10-04	AN17500	AN17	Intra	10	5. Baño	0	0	0	0	0	0	0	0	Culex Quinquefasciatus	0	7	0	0	0	0	0	0	0	0	0	0	0	0	0	0	0	0	0	0	7	0	0	0	0	0	0	0	0	0	0
1	3.Denguediarrea	2.Anapoima	2.Lluviosa	2013-10-04	AN17601	AN17	Intra	10	6. Cocina	0	0	0	0	0	0	0	0	Ninguna	0	0	0	0	0	0	0	0	0	0	0	0	0	0	0	0	0	0	0	0	0	0	0	0	0	0	0	0	0	0	0
1	3.Denguediarrea	1.La Mesa	2.Lluviosa	2013-10-04	LM18101	LM18	Intra	10	1. Salón de clase	0	0	0	0	0	0	0	0	Culex Quinquefasciatus	1	0	0	0	0	1	0	0	0	0	0	0	0	0	0	0	0	0	0	0	0	0	0	0	0	0	0	0	0	0	0
1	3.Denguediarrea	1.La Mesa	2.Lluviosa	2013-10-04	LM18102	LM18	Intra	10	1. Salón de clase	0	0	0	0	0	0	0	0	Ninguna	0	0	0	0	0	0	0	0	0	0	0	0	0	0	0	0	0	0	0	0	0	0	0	0	0	0	0	0	0	0	0
1	3.Denguediarrea	1.La Mesa	2.Lluviosa	2013-10-04	LM18201	LM18	Intra	10	2. Comedor	0	0	0	0	0	0	0	0	Ninguna	0	0	0	0	0	0	0	0	0	0	0	0	0	0	0	0	0	0	0	0	0	0	0	0	0	0	0	0	0	0	0
1	3.Denguediarrea	1.La Mesa	2.Lluviosa	2013-10-04	LM18301	LM18	Intra	10	3. Alcoba	0	0	0	0	0	0	0	0	Ninguna	0	0	0	0	0	0	0	0	0	0	0	0	0	0	0	0	0	0	0	0	0	0	0	0	0	0	0	0	0	0	0
1	3.Denguediarrea	1.La Mesa	2.Lluviosa	2013-10-04	LM18500	LM18	Intra	10	5. Baño	0	0	0	0	0	0	0	0	Ninguna	0	0	0	0	0	0	0	0	0	0	0	0	0	0	0	0	0	0	0	0	0	0	0	0	0	0	0	0	0	0	0
1	3.Denguediarrea	1.La Mesa	2.Lluviosa	2013-10-04	LM18601	LM18	Intra	10	6. Cocina	0	0	0	0	0	0	0	0	Culex Quinquefasciatus	1	7	0	0	0	1	0	0	0	0	0	0	0	0	0	0	0	0	0	0	7	0	0	0	0	0	0	0	0	0	0
1	3.Denguediarrea	1.La Mesa	2.Lluviosa	2013-10-04	LM18602	LM18	Intra	10	6. Cocina	0	0	0	0	0	0	0	0	Ninguna	0	0	0	0	0	0	0	0	0	0	0	0	0	0	0	0	0	0	0	0	0	0	0	0	0	0	0	0	0	0	0
1	3.Denguediarrea	1.La Mesa	2.Lluviosa	2013-10-15	LM19101	LM19	Intra	10	1. Salón de clase	0	0	0	0	0	0	0	0	Culex Quinquefasciatus	1	1	0	0	0	1	0	0	0	0	0	0	0	0	0	0	0	0	0	0	1	0	0	0	0	0	0	0	0	0	0
1	3.Denguediarrea	1.La Mesa	2.Lluviosa	2013-10-15	LM19102	LM19	Intra	10	1. Salón de clase	3	2	0	0	1	0	0	1	Culex Quinquefasciatus	5	17	0	0	0	5	0	0	0	0	0	0	0	0	0	0	0	0	0	0	17	0	0	0	0	0	0	0	0	0	0
1	3.Denguediarrea	1.La Mesa	2.Lluviosa	2013-10-15	LM19103	LM19	Intra	10	1. Salón de clase	0	0	0	0	0	0	0	1	Culex Quinquefasciatus	2	3	0	0	0	2	0	0	0	0	0	0	0	0	0	0	0	0	0	0	3	0	0	0	0	0	0	0	0	0	0
1	3.Denguediarrea	1.La Mesa	2.Lluviosa	2013-10-15	LM19201	LM19	Intra	10	2. Comedor	0	0	0	0	0	0	0	0	Ninguna	0	0	0	0	0	0	0	0	0	0	0	0	0	0	0	0	0	0	0	0	0	0	0	0	0	0	0	0	0	0	0
1	3.Denguediarrea	1.La Mesa	2.Lluviosa	2013-10-15	LM19500	LM19	Intra	10	5. Baño	0	0	0	0	0	0	0	0	Ninguna	0	0	0	0	0	0	0	0	0	0	0	0	0	0	0	0	0	0	0	0	0	0	0	0	0	0	0	0	0	0	0
1	3.Denguediarrea	1.La Mesa	2.Lluviosa	2013-10-15	LM19601	LM19	Intra	10	6. Cocina	0	0	0	0	0	0	0	0	Culex Quinquefasciatus	4	19	0	0	0	4	0	0	0	0	0	0	0	0	0	0	0	0	0	0	19	0	0	0	0	0	0	0	0	0	0
1	3.Denguediarrea	2.Anapoima	2.Lluviosa	2013-10-30	AN12101	AN12	Intra	10	1. Salón de clase	0	0	0	0	0	0	0	1	Ninguna	0	0	0	0	0	0	0	0	0	0	0	0	0	0	0	0	0	0	0	0	0	0	0	0	0	0	0	0	0	0	0
1	3.Denguediarrea	2.Anapoima	2.Lluviosa	2013-10-30	AN12102	AN12	Intra	10	1. Salón de clase	0	0	0	0	0	0	0	0	Ninguna	0	0	0	0	0	0	0	0	0	0	0	0	0	0	0	0	0	0	0	0	0	0	0	0	0	0	0	0	0	0	0
1	3.Denguediarrea	2.Anapoima	2.Lluviosa	2013-10-30	AN12201	AN12	Intra	10	2. Comedor	0	0	0	0	0	0	0	1	Culex Quinquefasciatus	0	2	0	0	0	0	0	0	0	0	0	0	0	0	0	0	0	0	0	0	2	0	0	0	0	0	0	0	0	0	0
1	3.Denguediarrea	2.Anapoima	2.Lluviosa	2013-10-30	AN12500	AN12	Intra	10	5. Baño	0	0	0	0	0	0	0	0	Ninguna	0	0	0	0	0	0	0	0	0	0	0	0	0	0	0	0	0	0	0	0	0	0	0	0	0	0	0	0	0	0	0
1	3.Denguediarrea	2.Anapoima	2.Lluviosa	2013-10-30	AN12601	AN12	Intra	10	6. Cocina	0	0	0	0	0	0	0	0	Ninguna	0	0	0	0	0	0	0	0	0	0	0	0	0	0	0	0	0	0	0	0	0	0	0	0	0	0	0	0	0	0	0
										359
[truncated: 3 more columns]

## Sheet: Description
Variable name	Description
CONTEO	Number
Intervención	Intervention
Municipio	Municipality
Estación	Season
Fecha_muestreo	Date of colelction
Código_Muestra	Code of sample
Código_Escuela	School code
Ubicación	Location (indoors/outdoors)
Tiempo_muestreo	Time of collection
Sitio_Muestreo	Collection site
Total_hembras_Aedes_aeg	Total female Aedes aegypti
A	I. Unfed	Blood meal digestion status (Sella’s stages) of adult female Ae. Aegypt
B	II. Freshly fed, if blood was a bright red color	Blood meal digestion status (Sella’s stages) of adult female Ae. Aegypt
C	II. Late-stage fed, if the blood was a darker color	Blood meal digestion status (Sella’s stages) of adult female Ae. Aegypt
D	III–IV. Half gravid	Blood meal digestion status (Sella’s stages) of adult female Ae. Aegypt
E	V. Subgravid	Blood meal digestion status (Sella’s stages) of adult female Ae. Aegypt
F	VI–VII. Gravid	Blood meal digestion status (Sella’s stages) of adult female Ae. Aegypt
Total_machos_Aedes_aeg	Total male Aedes aegypti
Otros_géneros/especies_encontradas	Other mosquito genera
Total_hembras_otro_gen/sp	Females of other mosquito genera
Total_Machos_otro_gen/sp	Males of other mosquito genera
H_Aedes fluviatilis	H=hembra=female of this species
H_Li durhamii	H=hembra=female of this species
H_Culex coronator	H=hembra=female of this species
H_Culex quinquefasciatus	H=hembra=female of this species
H_Culex corniger	H=hembra=female of this species
H_Culex nigripalpus	H=hembra=female of this species
H_Culex sp	H=hembra=female of this species
H_Anopheles pseudopunctipennis	H=hembra=female of this species
H_Aedes angustivittatus	H=hembra=female of this species
H_Haemagogus sp	H=hembra=female of this species
H_Haemagogus equinus	H=hembra=female of this species
H_Trichoprosopon sp	H=hembra=female of this species
H_Trichoprosopon lampropus	H=hembra=female of this species
H_Wyeomyia_sp	H=hembra=female of this species
H_Psorophora albipes	H=hembra=female of this species
M_Aedes fluviatilis	M=macho=male of this species
M_ Li durhamii	M=macho=male of this species
Psorophora albipes	M=macho=male of this species
M_Culex quinquefasciatus	M=macho=male of this species
M_Culex coronator	M=macho=male of this species
M_Culex corniger	M=macho=male of this species
M_Culex nigripalpus	M=macho=male of this species
M_Culex sp	M=macho=male of this species
M_Toxorhynchites sp	M=macho=male of this species
M_Anopheles sp	M=macho=male of this species
M_Ae angustivittatus	M=macho=male of this species
M_Haemagogus sp	M=macho=male of this species
M_Haemagogus equinus	M=macho=male of this species
M_Anopheles pseudopuctipennis	M=macho=male of this species
M_Wyeomyia_sp	M=macho=male of this species
M_Psorophora albipes	M=macho=male of this species
Observaciones	Observations
